# Supplementary material for: HER2 Interactome Profiling Reveals MARCKS as a Candidate Marker Associated with Aggressive Breast Cancer
Source: Cancers (Basel). 2025 Sep 2;17(17):2882. doi: 10.3390/cancers17172882 (PMC12428157; doi:10.3390/cancers17172882)
Supplement: Supplementary file 1 [file cancers-17-02882-s001.zip]

Archive with 2 entries (2 files):
- supplementary Table S1.xlsx
- Yokoyama et al_cancers_Supplemental Figure.pdf
