# Supplementary material for: HER2 Interactome Profiling Reveals MARCKS as a Candidate Marker Associated with Aggressive Breast Cancer
Source: Cancers (Basel). 2025 Sep 2;17(17):2882. doi: 10.3390/cancers17172882 (PMC12428157; doi:10.3390/cancers17172882)
Supplement: Supplementary file 1 [file cancers-17-02882-s001.zip › supplementary Table S1.xlsx]

## Sheet: Sheet1
Protein FDR Confidence: Combined	Accession	Description	Exp. q-value: Combined	Sum PEP Score	Coverage [%]	# Peptides	# PSMs	# Unique Peptides	# AAs	MW [kDa]	calc. pI	Score Mascot: Mascot	# Peptides (by Search Engine): Mascot	Biological Process	Cellular Component	Molecular Function	Pfam IDs	Entrez Gene ID	Ensembl Gene ID	Gene Symbol	Gene ID	Reactome Pathways	WikiPathways	# Protein Pathway Groups	# Razor Peptides	Abundance Ratio: (HER2) / (IgG)	Abundance Ratio Adj. P-Value: (HER2) / (IgG)	Abundances (Grouped): HER2	Abundances (Grouped): IgG	Abundances (Grouped) CV [%]: HER2	Abundances (Grouped) CV [%]: IgG	Found in Sample: [S4] F4: Sample, HER2	Found in Sample: [S5] F5: Sample, HER2	Found in Sample: [S6] F6: Sample, HER2	Found in Sample: [S1] F1: Sample, IgG	Found in Sample: [S2] F2: Sample, IgG	Found in Sample: [S3] F3: Sample, IgG	# Protein Groups
High	A0A087WW87	Immunoglobulin kappa variable 2-40 OS=Homo sapiens OX=9606 GN=IGKV2-40 PE=3 SV=2	0	9.335	17	2	15	2	121	13.3	4.61	385	2	other biological processes	non-structural extracellular;plasma membrane;other membranes;other cell component		Pf07686		ENSG00000273962	IGKV2-40	A0A087WW87			0	0	6.021	0.0424112	171.5	28.5	54.2	15.47	High	High	High	High	High	High	1
High	Q9UIJ7	GTP:AMP phosphotransferase AK3, mitochondrial OS=Homo sapiens OX=9606 GN=AK3 PE=1 SV=4	0	3.93	7	1	1	1	227	25.6	9.16	24	1	other metabolic processes;stress response	mitochondrion;other cell component	kinase activity;other molecular function	Pf00406, Pf05191	50808	ENSG00000147853	AK3	B4DP58; D3DRI1; E7ET30; hsa:50808; Q5VYW6; Q9H576; Q9HC01; Q9NPB4; Q9UIJ7	Factors involved in megakaryocyte development and platelet production		1	0	11.693	0.0177048	184.2	15.8	37.33	46.54	High	Peak Found	Peak Found	Not Found	Not Found	Not Found	1
High	P45974	Ubiquitin carboxyl-terminal hydrolase 5 OS=Homo sapiens OX=9606 GN=USP5 PE=1 SV=2	0	31.926	13	7	26	7	858	95.7	5.03	269	7	protein metabolism;other metabolic processes;other biological processes	cytosol;nucleus;other cytoplasmic organelle	other molecular function	Pf00443, Pf00627, Pf02148, Pf17807	8078	ENSG00000111667	USP5	D3DUS7; D3DUS8; hsa:8078; P45974; Q96J22	Ub-specific processing proteases; Synthesis of active ubiquitin: roles of E1 and E2 enzymes	IL-18 signaling pathway	3	0	4.799	0.00873798	165.5	34.5	14.99	9.86	High	High	High	High	High	High	1
High	P04075	Fructose-bisphosphate aldolase A OS=Homo sapiens OX=9606 GN=ALDOA PE=1 SV=2	0	76.217	54	15	118	14	364	39.4	8.09	1918	15	cell organization and biogenesis;other metabolic processes;other biological processes	non-structural extracellular;cytosol;cytoskeleton;other cell component	cytoskeletal activity;other molecular function	Pf00274	226	ENSG00000149925	ALDOA	B4DXI7; hsa:226; P04075; Q6FH76; Q6FI10; Q96B15; Q9BWD9; Q9UCN2	Neutrophil degranulation; Glycolysis; Gluconeogenesis; Platelet degranulation	VEGFA-VEGFR2 signaling; Clear cell renal cell carcinoma pathways; Aerobic glycolysis; 16p11.2 proximal deletion syndrome; Glycolysis and gluconeogenesis; Metabolic Epileptic Disorders; Sudden infant death syndrome (SIDS) susceptibility pathways	11	1	3.578	0.0122331	156.3	43.7	16.75	20.65	High	High	High	High	High	High	1
High	P04632	Calpain small subunit 1 OS=Homo sapiens OX=9606 GN=CAPNS1 PE=1 SV=1	0	6.398	6	1	2	1	268	28.3	5.2	95	1	protein metabolism;other biological processes	plasma membrane;other membranes;cytosol;other cell component	other molecular function		826	ENSG00000126247	CAPNS1	A8K0P1; hsa:826; P04632; Q8WTX3; Q96EW0	Formation of the cornified envelope; Degradation of the extracellular matrix; Deregulated CDK5 triggers multiple neurodegenerative pathways in Alzheimer's disease models	Integrin-mediated cell adhesion	4	0	2.906	0.0395294	148.8	51.2	24.1	11.92	Peak Found	High	Peak Found	Peak Found	Peak Found	High	1
High	P63104	14-3-3 protein zeta/delta OS=Homo sapiens OX=9606 GN=YWHAZ PE=1 SV=1	0	75.797	56	11	93	9	245	27.7	4.79	2699	11	cell organization and biogenesis;protein metabolism;other metabolic processes;signal transduction;other biological processes	cytosol;nucleus;other cell component	other molecular function	Pf00244	7534	ENSG00000164924	YWHAZ	A8K1N0; B7Z465; hsa:7534; P29213; P29312; P63104; Q32P43; Q5XJ08; Q6GPI2; Q6IN74; Q6NUR9; Q6P3U9; Q86V33	Translocation of SLC2A4 (GLUT4) to the plasma membrane; RHO GTPases activate PKNs; Negative regulation of NOTCH4 signaling; Regulation of localization of FOXO transcription factors; Deactivation of the beta-catenin transactivating complex; Interleukin-3, Interleukin-5 and GM-CSF signaling; TP53 Regulates Metabolic Genes; NOTCH4 Activation and Transmission of Signal to the Nucleus; Chk1/Chk2(Cds1)…	Cell cycle; Prolactin signaling pathway; Pathogenic Escherichia coli infection; Myometrial relaxation and contraction pathways; Hepatitis B infection; GDNF signaling; Calcium regulation in cardiac cells; Sudden infant death syndrome (SIDS) susceptibility pathways	23	2	3.548	0.00915491	156	44	12.55	14.15	High	High	High	High	High	High	1
High	P58546	Myotrophin OS=Homo sapiens OX=9606 GN=MTPN PE=1 SV=2	0	9.204	14	1	8	1	118	12.9	5.52	204	1	cell organization and biogenesis;other metabolic processes;developmental processes;other biological processes	cytosol;cytoskeleton;nucleus;other cell component	nucleic acid binding activity	Pf12796	136319	ENSG00000105887	MTPN	hsa:136319; P58546			0	0	3.385	0.0513561	154.4	45.6	15.22	41.7	High	High	High	High	High	High	1
High	P01861	Immunoglobulin heavy constant gamma 4 OS=Homo sapiens OX=9606 GN=IGHG4 PE=1 SV=2	0	49.619	18	6	53	2	396	43.8	6.24	888	6	stress response;signal transduction;other biological processes	non-structural extracellular;plasma membrane;other membranes;other cell component	signal transduction activity or receptor binding;other molecular function	Pf07654		ENSG00000211892; ENSG00000277016	IGHG4	A0A286YFJ8; P01861	Initial triggering of complement; Classical antibody-mediated complement activation; FCGR activation; Regulation of actin dynamics for phagocytic cup formation; Role of phospholipids in phagocytosis; FCGR3A-mediated IL10 synthesis; FCGR3A-mediated phagocytosis; Regulation of Complement cascade; Interleukin-4 and Interleukin-13 signaling		9	0	13.569	0.00873798	186.3	13.7	21.63	14.68	High	High	High	High	High	High	1
High	A0A0B4J2D5	Putative glutamine amidotransferase-like class 1 domain-containing protein 3B, mitochondrial OS=Homo sapiens OX=9606 GN=GATD3B PE=5 SV=1	0	12.962	13	3	10	3	268	28.1	8.27	82	3		mitochondrion			8209		GATD3B	A0A0B4J2D5; A6NFJ6; A6NJY7; hsa:8209; O00650; O00660; O15011; O15012; P30042; P55346; P78474; Q92505; Q92507		Gastric cancer network 1	1	0	4.717	0.0174749	165	35	26.62	16.69	High	High	High	High	High	Peak Found	1
Medium	Q8IUG5	Unconventional myosin-XVIIIb OS=Homo sapiens OX=9606 GN=MYO18B PE=1 SV=2	0.014	1.912	0	1	1	1	2567	285	6.86	0	1	cell organization and biogenesis;developmental processes	cytoskeleton;nucleus;other cell component	cytoskeletal activity;other molecular function	Pf00063	84700	ENSG00000133454	MYO18B	A0A075B6F5; B2RWP3; F5GXR6; F5GYU7; hsa:84700; Q8IUG5; Q8NDI8; Q8TE65; Q8WWS0; Q96KH2; Q96KR8; Q96KR9			0	0	5.884	0.0307524	170.9	29.1	14.64	41.19	Peak Found	Peak Found	High	Peak Found	Peak Found	Peak Found	1
High	Q13228	Methanethiol oxidase OS=Homo sapiens OX=9606 GN=SELENBP1 PE=1 SV=2	0	23.035	16	6	14	6	472	52.4	6.37	216	6	transport	other membranes;cytosol;nucleus	other molecular function	Pf05694	8991	ENSG00000143416	SELENBP1	A6NML9; A6PVW9; B2RDR3; B4DKP6; B4E1F3; hsa:8991; Q13228; Q49AQ8; Q96GX7		IL1 and megakaryocytes in obesity	1	0	5.553	0.0129941	169.5	30.5	30.25	22.35	High	High	High	Peak Found	Peak Found	High	1
High	O15498	Synaptobrevin homolog YKT6 OS=Homo sapiens OX=9606 GN=YKT6 PE=1 SV=1	0	8.939	17	3	8	3	198	22.4	6.92	60	3	cell organization and biogenesis;transport	plasma membrane;other membranes;cytosol;mitochondrion;ER/Golgi;other cytoplasmic organelle;other cell component	other molecular function	Pf00957, Pf13774	10652	ENSG00000106636	YKT6	B4DR94; hsa:10652; O15498; Q53F01; Q6FGU9; Q6IB15	RHOA GTPase cycle; CDC42 GTPase cycle; RAC1 GTPase cycle; RHOG GTPase cycle; COPI-mediated anterograde transport; RAC3 GTPase cycle; Intra-Golgi traffic; COPII-mediated vesicle transport	IL-24 Signaling pathway	9	0	4.134	0.0098555	161	39	18.94	18.62	High	High	High	Peak Found	Peak Found	Peak Found	1
High	P61026	Ras-related protein Rab-10 OS=Homo sapiens OX=9606 GN=RAB10 PE=1 SV=1	0	27.899	38	6	31	4	200	22.5	8.38	492	6	cell cycle OR cell proliferation;cell organization and biogenesis;transport;developmental processes;other biological processes	plasma membrane;other membranes;cytosol;cytoskeleton;ER/Golgi;other cytoplasmic organelle;other cell component	cytoskeletal activity;other molecular function	Pf00071	10890	ENSG00000084733	RAB10	D6W538; hsa:10890; O88386; P61026; Q6IA52; Q9D7X6; Q9H0T3	Neutrophil degranulation; Translocation of SLC2A4 (GLUT4) to the plasma membrane; RAB GEFs exchange GTP for GDP on RABs; RAB geranylgeranylation	Focal adhesion: PI3K-Akt-mTOR-signaling pathway	5	0	8.062	0.0147689	177.9	22.1	26.37	39.15	High	High	High	High	High	High	1
High	P00325	All-trans-retinol dehydrogenase [NAD(+)] ADH1B OS=Homo sapiens OX=9606 GN=ADH1B PE=1 SV=3	0	26.276	16	7	29	7	375	39.8	8.19	377	7	other metabolic processes	plasma membrane;other membranes;cytosol;nucleus	other molecular function	Pf00107, Pf08240	125	ENSG00000196616	ADH1B	A8MYN5; B4DRS9; B4DVC3; hsa:125; P00325; Q13711; Q4ZGI9; Q96KI7	Ethanol oxidation	Fatty acid omega-oxidation; Ethanol effects on histone modifications	3	0	4.388	0.0254062	162.9	37.1	30.69	8.65	High	High	High	High	High	High	1
High	Q9BUH6	Protein PAXX OS=Homo sapiens OX=9606 GN=PAXX PE=1 SV=2	0	7.705	10	2	3	2	204	21.6	5.48	109	2	DNA metabolism;other metabolic processes;stress response	nucleus;other cell component	other molecular function	Pf15384	286257	ENSG00000148362	PAXX	hsa:286257; Q8IY19; Q9BUH6			0	0	3.687	0.0416993	157.3	42.7	10.21	34.72	High	High	Peak Found	High	Peak Found	Peak Found	1
Medium	O95749	Geranylgeranyl pyrophosphate synthase OS=Homo sapiens OX=9606 GN=GGPS1 PE=1 SV=1	0.012	2.043	2	1	1	1	300	34.8	6.14	0	1	other metabolic processes	cytosol;cytoskeleton;nucleus;other cell component	other molecular function	Pf00348	9453	ENSG00000152904	GGPS1	A8MVQ8; hsa:9453; O95749; Q5T2C8; Q6NW19	Activation of gene expression by SREBF (SREBP); Cholesterol biosynthesis	Cholesterol metabolism with Bloch and Kandutsch-Russell pathways; Cholesterol biosynthesis pathway in hepatocytes	4	0	6.455	0.066326	173.2	26.8	49.76	57.74	Peak Found	Peak Found	Peak Found	High	Peak Found	Peak Found	1
High	P48739	Phosphatidylinositol transfer protein beta isoform OS=Homo sapiens OX=9606 GN=PITPNB PE=1 SV=2	0	7.699	13	3	7	3	271	31.5	6.87	84	3	cell organization and biogenesis;other metabolic processes;transport	other membranes;ER/Golgi;other cell component	transporter activity;other molecular function	Pf02121	23760	ENSG00000180957	PITPNB	B3KYB8; B7Z7Q0; hsa:23760; P48739; Q8N5W1	PI and PC transport between ER and Golgi membranes		1	0	7.828	0.0240007	177.3	22.7	12.52	37.93	High	High	High	Peak Found	Peak Found	Peak Found	1
High	P40306	Proteasome subunit beta type-10 OS=Homo sapiens OX=9606 GN=PSMB10 PE=1 SV=1	0	12.085	11	3	6	3	273	28.9	7.81	90	3	cell cycle OR cell proliferation;protein metabolism;other metabolic processes;other biological processes	cytosol;nucleus;other cell component	other molecular function	Pf00227, Pf12465	5699	ENSG00000205220	PSMB10	B2R5J4; hsa:5699; P40306; Q5U098	FCERI mediated NF-kB activation; Separation of Sister Chromatids; The role of GTSE1 in G2/M progression after G2 checkpoint; Regulation of expression of SLITs and ROBOs; Degradation of beta-catenin by the destruction complex; ER-Phagosome pathway; Downstream TCR signaling; Antigen processing: Ubiquitination & Proteasome degradation; Activation of NF-kappaB in B cells; Oxygen-dependent proline hyd…	Proteasome degradation	60	0	4.339	0.0232255	162.5	37.5	19.73	32.73	High	High	High	Peak Found	High	Peak Found	1
High	Q16836	Hydroxyacyl-coenzyme A dehydrogenase, mitochondrial OS=Homo sapiens OX=9606 GN=HADH PE=1 SV=3	0.001	3.323	3	1	5	1	314	34.3	8.85	53	1	other metabolic processes;other biological processes	mitochondrion;nucleus;other cell component	other molecular function	Pf00725, Pf02737	3033	ENSG00000138796	HADH	hsa:3033; J3KQ17; O00324; O00397; O00753; Q16836; Q4W5B4	Beta oxidation of decanoyl-CoA to octanoyl-CoA-CoA; Beta oxidation of octanoyl-CoA to hexanoyl-CoA; Beta oxidation of hexanoyl-CoA to butanoyl-CoA; Beta oxidation of butanoyl-CoA to acetyl-CoA; Beta oxidation of lauroyl-CoA to decanoyl-CoA-CoA	Fatty acid beta-oxidation; Fatty acid biosynthesis; Mitochondrial long chain fatty acid beta-oxidation; Amino acid metabolism; IL-18 signaling pathway; Mitochondrial fatty acid oxidation disorders	11	0	8.025	0.0123187	177.8	22.2	20.97	31.28	High	High	High	High	Peak Found	High	1
High	P69905	Hemoglobin subunit alpha OS=Homo sapiens OX=9606 GN=HBA1 PE=1 SV=2	0	92.661	77	11	147	11	142	15.2	8.68	3842	11	other metabolic processes;stress response;transport;other biological processes	non-structural extracellular;cytosol;other cell component	signal transduction activity or receptor binding;other molecular function	Pf00042	3039; 3040	ENSG00000188536; ENSG00000206172	HBA1; HBA2	hsa:3039; hsa:3040; P01922; P69905; Q1HDT5; Q3MIF5; Q53F97; Q96KF1; Q9NYR7; Q9UCM0	Scavenging of heme from plasma; Heme signaling; Cytoprotection by HMOX1; Erythrocytes take up carbon dioxide and release oxygen; Erythrocytes take up oxygen and release carbon dioxide	Selenium micronutrient network; Vitamin B12 metabolism; Folate metabolism; Effects of nitric oxide	9	0	4.091	0.0196205	160.7	39.3	17.97	4.61	High	High	High	High	High	High	1
High	P28838	Cytosol aminopeptidase OS=Homo sapiens OX=9606 GN=LAP3 PE=1 SV=3	0	64.548	28	12	70	12	519	56.1	7.93	1136	12	protein metabolism	other cell component	other molecular function	Pf00883, Pf02789	51056	ENSG00000002549	LAP3	B3KMQ3; hsa:51056; P28838; Q6IAM6; Q6P0L6; Q9UQE3			0	0	6.581	0.00938115	173.6	26.4	13.61	5.31	High	High	High	High	High	High	1
High	P38606	V-type proton ATPase catalytic subunit A OS=Homo sapiens OX=9606 GN=ATP6V1A PE=1 SV=2	0	10.308	7	4	7	4	617	68.3	5.52	47	4	cell organization and biogenesis;other metabolic processes;transport;other biological processes	plasma membrane;other membranes;cytosol;ER/Golgi;nucleus;other cytoplasmic organelle;other cell component	transporter activity;other molecular function	Pf00006, Pf02874, Pf16886	523	ENSG00000114573	ATP6V1A	B2RBR8; B7Z1R5; D3DN75; hsa:523; P38606; Q53YD9; Q96DY6; Q9UHY3	Amino acids regulate mTORC1; ROS and RNS production in phagocytes; Insulin receptor recycling; Transferrin endocytosis and recycling; Ion channel transport	Proximal tubule transport	6	0	5.093	0.0229488	167.2	32.8	15.63	34.27	High	High	High	Peak Found	Peak Found	High	1
High	Q9BQE5	Apolipoprotein L2 OS=Homo sapiens OX=9606 GN=APOL2 PE=1 SV=2	0	3.656	3	1	4	1	337	37.1	6.74	42	1	protein metabolism;other metabolic processes;stress response;transport;other biological processes	non-structural extracellular;other membranes;ER/Golgi	signal transduction activity or receptor binding;other molecular function	Pf05461	23780	ENSG00000128335	APOL2	B0QYK7; hsa:23780; O95915; Q59GW9; Q5TH96; Q969T6; Q9BQE5; Q9BT28; Q9UGT1; Q9UH10			0	0	2.053	0.0735227	134.5	65.5	27.39	27.64	High	High	High	Peak Found	High	Peak Found	1
High	P19823	Inter-alpha-trypsin inhibitor heavy chain H2 OS=Homo sapiens OX=9606 GN=ITIH2 PE=1 SV=2	0	95.83	23	19	97	19	946	106.4	6.86	1123	19	other metabolic processes;other biological processes	non-structural extracellular;ER/Golgi	enzyme regulator activity;other molecular function	Pf00092, Pf06668, Pf08487	3698	ENSG00000151655	ITIH2	hsa:3698; P19823; Q14659; Q15484; Q5T986	Regulation of Insulin-like Growth Factor (IGF) transport and uptake by Insulin-like Growth Factor Binding Proteins (IGFBPs); Post-translational protein phosphorylation		2	0	7.699	0.00873798	177	23	12.95	14.04	High	High	High	High	High	High	1
High	Q8WW12	PEST proteolytic signal-containing nuclear protein OS=Homo sapiens OX=9606 GN=PCNP PE=1 SV=2	0	6.342	9	1	3	1	178	18.9	7.49	106	1	cell cycle OR cell proliferation;protein metabolism;other metabolic processes	nucleus		Pf15473	57092	ENSG00000081154	PCNP	B2RBE7; D3DN52; hsa:57092; Q53GF3; Q6AI44; Q8WW12; Q96CU3; Q9NS81			0	0	4.755	0.0240007	165.2	34.8	34.34	16.22	High	High	High	Peak Found	Peak Found	Peak Found	1
High	Q15631	Translin OS=Homo sapiens OX=9606 GN=TSN PE=1 SV=1	0	8.98	16	3	9	3	228	26.2	6.44	97	3	DNA metabolism;RNA metabolism OR transcription;other metabolic processes	cytosol;ER/Golgi;nucleus;other cell component	nucleic acid binding activity;other molecular function	Pf01997	7247	ENSG00000211460	TSN	B7Z3X8; hsa:7247; Q15631; Q5U0K7	Small interfering RNA (siRNA) biogenesis		1	0	3.906	0.0248182	159.2	40.8	28.67	32.15	High	High	High	High	High	High	1
High	Q15063	Periostin OS=Homo sapiens OX=9606 GN=POSTN PE=1 SV=2	0	161.89	39	28	201	28	836	93.3	7.53	4296	28	cell adhesion;cell cycle OR cell proliferation;cell organization and biogenesis;stress response;developmental processes;other biological processes	non-structural extracellular;extracellular matrix;ER/Golgi;other cell component	other molecular function	Pf02469	10631	ENSG00000133110	POSTN	B1ALD8; C0IMJ1; C0IMJ2; C0IMJ4; D2KRH7; F5H628; hsa:10631; Q15063; Q15064; Q29XZ0; Q3KPJ5; Q5VSY5; Q8IZF9		Hypothesized pathways in pathogenesis of cardiovascular disease; Amplification and expansion of oncogenic pathways as metastatic traits	2	0	3.97	0.0173956	159.8	40.2	27.78	15.83	High	High	High	High	High	High	1
High	P08133	Annexin A6 OS=Homo sapiens OX=9606 GN=ANXA6 PE=1 SV=3	0	161.628	47	26	139	26	673	75.8	5.6	2685	26	cell organization and biogenesis;stress response;transport;developmental processes;signal transduction;other biological processes	plasma membrane;other membranes;mitochondrion;other cytoplasmic organelle;other cell component	transporter activity;cytoskeletal activity;other molecular function	Pf00191	309	ENSG00000197043	ANXA6	B7Z8A7; D3DQH4; E9PGK1; hsa:309; P08133; Q6ZT79	Smooth Muscle Contraction	Calcium regulation in cardiac cells; Prostaglandin synthesis and regulation	3	0	3.935	0.0105736	159.5	40.5	16.26	15.84	High	High	High	High	High	High	1
High	Q12792	Twinfilin-1 OS=Homo sapiens OX=9606 GN=TWF1 PE=1 SV=3	0	12.475	11	3	6	3	350	40.3	6.96	133	3	cell organization and biogenesis;other biological processes	plasma membrane;other membranes;cytosol;cytoskeleton;other cell component	cytoskeletal activity;other molecular function	Pf00241	5756	ENSG00000151239	TWF1	A8K5A8; B3KXS6; B4DLX9; hsa:5756; Q12792; Q59G07; Q5U0B1; Q6FHJ1; Q6FHL6; Q6NUK9; Q86XL6; Q8TCD3	Sensory processing of sound by inner hair cells of the cochlea; Sensory processing of sound by outer hair cells of the cochlea; RHOBTB2 GTPase cycle		3	0	4.783	0.0382576	165.4	34.6	17.68	43.19	High	High	High	Peak Found	Not Found	High	1
High	P78417	Glutathione S-transferase omega-1 OS=Homo sapiens OX=9606 GN=GSTO1 PE=1 SV=2	0	14.54	21	5	28	5	241	27.5	6.6	211	5	other metabolic processes;signal transduction;other biological processes	cytosol;other cell component	other molecular function	Pf13409, Pf14497	9446	ENSG00000148834	GSTO1	D3DRA3; F5H7H0; hsa:9446; P78417; Q5TA03; Q7Z3T2	Gene and protein expression by JAK-STAT signaling after Interleukin-12 stimulation; Glutathione conjugation; Vitamin C (ascorbate) metabolism; Methylation	Myometrial relaxation and contraction pathways; Arsenic metabolism and reactive oxygen species generation; Metapathway biotransformation Phase I and II	7	0	3.59	0.0105736	156.4	43.6	17.53	15.77	High	High	High	High	High	High	1
High	P54578	Ubiquitin carboxyl-terminal hydrolase 14 OS=Homo sapiens OX=9606 GN=USP14 PE=1 SV=3	0	7.234	5	3	4	3	494	56	5.3	46	3	cell-cell signaling;protein metabolism;other metabolic processes;stress response;other biological processes	plasma membrane;other membranes;cytosol;other cell component	enzyme regulator activity;other molecular function	Pf00443	9097	ENSG00000101557	USP14	B7Z4N8; hsa:9097; J3QRZ5; P54578; Q53XY5	Ub-specific processing proteases; Regulation of NF-kappa B signaling		2	0	5.238	0.0147441	167.9	32.1	20.47	28.65	High	High	High	Peak Found	Peak Found	Peak Found	1
High	A0A075B6S5	Immunoglobulin kappa variable 1-27 OS=Homo sapiens OX=9606 GN=IGKV1-27 PE=3 SV=1	0	7.832	14	1	3	1	117	12.7	8.29	94	1	other biological processes	non-structural extracellular;plasma membrane;other membranes;other cell component		Pf07686		ENSG00000244575; ENSG00000282666	IGKV1-27	A0A075B6S5			0	0	5.019	0.0561027	166.8	33.2	69.33	32.94	High	Peak Found	High	Not Found	Not Found	Not Found	1
High	P46926	Glucosamine-6-phosphate isomerase 1 OS=Homo sapiens OX=9606 GN=GNPDA1 PE=1 SV=1	0.004	2.708	3	1	3	1	289	32.6	6.92	0	1	other metabolic processes;other biological processes	cytosol;other cell component	other molecular function	Pf01182	10007	ENSG00000113552	GNPDA1	B7Z3X4; D3DQE7; hsa:10007; P46926	Glycolysis		1	0	7.411	0.047925	176.2	23.8	18.55	58.85	High	Peak Found	High	Peak Found	Peak Found	High	1
High	Q86VP6	Cullin-associated NEDD8-dissociated protein 1 OS=Homo sapiens OX=9606 GN=CAND1 PE=1 SV=2	0	26.766	8	8	36	8	1230	136.3	5.78	425	8	cell organization and biogenesis;protein metabolism;other metabolic processes;other biological processes	non-structural extracellular;cytosol;ER/Golgi;nucleus;other cell component	other molecular function	Pf08623, Pf13513	55832	ENSG00000111530	CAND1	B2RAU3; hsa:55832; O94918; Q6PIY4; Q86VP6; Q8NDJ4; Q96JZ9; Q96T19; Q9BTC4; Q9H0G2; Q9P0H7; Q9UF85	Neutrophil degranulation; Neddylation; Iron uptake and transport	Endoderm differentiation	4	0	4.084	0.0182032	160.7	39.3	22.67	10.57	High	High	High	High	High	High	1
High	P62820	Ras-related protein Rab-1A OS=Homo sapiens OX=9606 GN=RAB1A PE=1 SV=3	0	32.806	55	9	37	3	205	22.7	6.21	511	9	cell adhesion;cell-cell signaling;cell organization and biogenesis;other metabolic processes;stress response;transport;other biological processes	other membranes;cytosol;ER/Golgi;other cytoplasmic organelle;other cell component	other molecular function	Pf00071	5861	ENSG00000138069	RAB1A	hsa:5861; P11476; P62820; Q6FIE7; Q96N61; Q9Y3T2	COPI-mediated anterograde transport; COPII-mediated vesicle transport; COPI-dependent Golgi-to-ER retrograde traffic; RAB GEFs exchange GTP for GDP on RABs; RAB geranylgeranylation; Golgi Cisternae Pericentriolar Stack Reorganization		6	5	4.518	0.0121688	163.8	36.2	6.57	15.18	High	High	High	High	High	High	1
High	Q86UX7	Fermitin family homolog 3 OS=Homo sapiens OX=9606 GN=FERMT3 PE=1 SV=1	0	10.095	8	3	7	3	667	75.9	6.98	85	3	cell adhesion;cell organization and biogenesis;signal transduction;other biological processes	non-structural extracellular;cytoskeleton;other cell component	signal transduction activity or receptor binding;other molecular function	Pf00169, Pf00373, Pf18124	83706	ENSG00000149781	FERMT3	hsa:83706; Q86UX7; Q8IUA1; Q8N207; Q9BT48	Platelet degranulation	Leukocyte-intrinsic Hippo pathway functions	2	0	2.604	0.0529081	144.5	55.5	33.79	27.08	Peak Found	High	High	Peak Found	High	High	1
High	Q9H444	Charged multivesicular body protein 4b OS=Homo sapiens OX=9606 GN=CHMP4B PE=1 SV=1	0	9.691	11	3	8	3	224	24.9	4.82	132	3	cell cycle OR cell proliferation;cell organization and biogenesis;protein metabolism;other metabolic processes;stress response;transport;other biological processes	plasma membrane;other membranes;cytosol;cytoskeleton;nucleus;other cytoplasmic organelle;other cell component	other molecular function	Pf03357	128866	ENSG00000101421	CHMP4B	E1P5N4; hsa:128866; Q53ZD6; Q9H444	Sealing of the nuclear envelope (NE) by ESCRT-III; HCMV Late Events; Budding and maturation of HIV virion; Endosomal Sorting Complex Required For Transport (ESCRT); Late endosomal microautophagy; Macroautophagy; Pyroptosis; Translation of Replicase and Assembly of the Replication Transcription Complex; Translation of Replicase and Assembly of the Replication Transcription Complex		9	0	3.906	0.0377869	159.2	40.8	12.63	37.2	High	High	High	Peak Found	Peak Found	High	1
High	P15531	Nucleoside diphosphate kinase A OS=Homo sapiens OX=9606 GN=NME1 PE=1 SV=1	0	24.047	34	5	28	1	152	17.1	6.19	274	5	DNA metabolism;other metabolic processes;transport;developmental processes;other biological processes	plasma membrane;other membranes;cytosol;nucleus;other cell component	translation activity;kinase activity;other molecular function	Pf00334	4830	ENSG00000239672	NME1	hsa:4830; P15531; Q6FGK3; Q86XQ2; Q9UDJ6	Interconversion of nucleotide di- and triphosphates; Azathioprine ADME; Ribavirin ADME	Pyrimidine metabolism	4	0	5.313	0.0443058	168.3	31.7	36.92	58.53	High	High	High	High	High	High	1
High	P02747	Complement C1q subcomponent subunit C OS=Homo sapiens OX=9606 GN=C1QC PE=1 SV=3	0	7.727	13	2	6	2	245	25.8	8.41	46	2	cell organization and biogenesis;stress response;other biological processes	non-structural extracellular;other cell component		Pf00386, Pf01391	714	ENSG00000159189	C1QC	hsa:714; P02747; Q7Z502; Q96DL2; Q96H05	Initial triggering of complement; Classical antibody-mediated complement activation; Regulation of Complement cascade	Allograft rejection; Microglia pathogen phagocytosis pathway; Oxidative damage response; TYROBP causal network in microglia; Complement system in neuronal development and plasticity; Complement activation; Complement and coagulation cascades	10	0	8.359	0.0379591	178.6	21.4	48.14	26.37	High	High	High	High	High	High	1
High	P57737	Coronin-7 OS=Homo sapiens OX=9606 GN=CORO7 PE=1 SV=2	0	7.619	4	2	4	2	925	100.5	5.8	36	2	cell organization and biogenesis;transport;other biological processes	other membranes;cytosol;ER/Golgi;other cell component	cytoskeletal activity	Pf00400, Pf08953, Pf16300	79585	ENSG00000262246; ENSG00000282725	CORO7	B4DFD6; B4DL18; hsa:79585; I3L416; P57737; Q17RK4			0	0	5.697	0.0691817	170.1	29.9	32.85	71.9	High	High	High	Peak Found	Peak Found	Not Found	1
Medium	O00629	Importin subunit alpha-3 OS=Homo sapiens OX=9606 GN=KPNA4 PE=1 SV=1	0.023	1.732	6	1	1	1	521	57.9	4.96	0	1	cell-cell signaling;other metabolic processes;transport	other membranes;cytosol;nucleus;other cell component	other molecular function	Pf00514, Pf01749, Pf16186	3840	ENSG00000186432	KPNA4	A8K4S6; D3DNM2; hsa:3840; O00190; O00629	ISG15 antiviral mechanism; NS1 Mediated Effects on Host Pathways	Leptin signaling pathway	3	0	8.22	0.0252733	178.3	21.7	22.23	45.42	Peak Found	Peak Found	High	Peak Found	Peak Found	Peak Found	1
High	P02760	Protein AMBP OS=Homo sapiens OX=9606 GN=AMBP PE=1 SV=1	0.003	2.928	2	1	1	1	352	39	6.25	28	1	cell adhesion;protein metabolism;other metabolic processes;stress response;other biological processes	non-structural extracellular;plasma membrane;other membranes;cytosol;mitochondrion;ER/Golgi;nucleus;other cell component	enzyme regulator activity;other molecular function	Pf00014, Pf00061	259	ENSG00000106927	AMBP	hsa:259; P00977; P02759; P02760; P78491; Q2TU33; Q5TBD7; Q9UC58; Q9UDI8	Scavenging of heme from plasma		1	0	8.215	0.0233895	178.3	21.7	27.95	45.74	Peak Found	Peak Found	High	Not Found	Not Found	Not Found	1
High	P01031	Complement C5 OS=Homo sapiens OX=9606 GN=C5 PE=1 SV=4	0	6.68	2	3	3	3	1676	188.2	6.52	32	3	stress response;signal transduction;other biological processes	non-structural extracellular;plasma membrane;other membranes	signal transduction activity or receptor binding;enzyme regulator activity	Pf00207, Pf01759, Pf01821, Pf01835, Pf07677, Pf07678, Pf07703, Pf17789, Pf17790, Pf17791, Pf21309	727	ENSG00000106804	C5	hsa:727; P01031; Q14CJ0; Q27I61	G alpha (i) signalling events; Regulation of Complement cascade; Peptide ligand-binding receptors; Activation of C3 and C5; Terminal pathway of complement	Allograft rejection; Spinal cord injury; Complement system; Oxidative damage response; Cells and molecules involved in local acute inflammatory response ; Complement system in neuronal development and plasticity; Acquired partial lipodystrophy / Barraquer-Simons syndrome; Complement activation	13	0	7.42	0.0202163	176.2	23.8	46.16	21.85	High	Peak Found	High	Peak Found	Peak Found	Peak Found	1
High	P06865	Beta-hexosaminidase subunit alpha OS=Homo sapiens OX=9606 GN=HEXA PE=1 SV=2	0	8.527	7	4	9	3	529	60.7	5.16	30	4	cell organization and biogenesis;protein metabolism;other metabolic processes;developmental processes;signal transduction;other biological processes	cytosol;other cytoplasmic organelle;other cell component	other molecular function	Pf00728, Pf14845	3073	ENSG00000213614	HEXA	B4DKE7; E7ENH7; hsa:3073; P06865; Q53HS8; Q6AI32	Glycosphingolipid catabolism; CS/DS degradation; Hyaluronan uptake and degradation; Keratan sulfate degradation; Defective HEXA causes GM2G1	Degradation pathway of sphingolipids, including diseases; Glycosaminoglycan degradation	7	0	6.812	0.0333018	174.4	25.6	46.02	18.73	High	High	High	Peak Found	Not Found	High	1
High	P06331	Immunoglobulin heavy variable 4-34 OS=Homo sapiens OX=9606 GN=IGHV4-34 PE=1 SV=2	0.001	3.315	7	1	11	1	123	13.8	9.33	193	1	other biological processes	non-structural extracellular;plasma membrane;other membranes;other cell component	other molecular function	Pf07686		ENSG00000211956; ENSG00000276491	IGHV4-34	A0A0A0MS12; A0A0G2JP38; P06331	Regulation of actin dynamics for phagocytic cup formation; FCGR3A-mediated phagocytosis; Regulation of Complement cascade; Initial triggering of complement; Classical antibody-mediated complement activation; Immunoregulatory interactions between a Lymphoid and a non-Lymphoid cell; Cell surface interactions at the vascular wall; FCGR activation; Role of phospholipids in phagocytosis; Scavenging of…	Extrafollicular and follicular B cell activation by SARS-CoV-2	20	0	10.929	0.0177048	183.2	16.8	33.83	43.84	High	High	High	High	Peak Found	High	1
High	O75347	Tubulin-specific chaperone A OS=Homo sapiens OX=9606 GN=TBCA PE=1 SV=3	0	16.8	48	6	18	6	108	12.8	5.29	157	6	cell organization and biogenesis;protein metabolism;other metabolic processes	cytoskeleton;nucleus;other cell component	cytoskeletal activity;other molecular function	Pf02970	6902	ENSG00000171530	TBCA	B4DT30; hsa:6902; O75347	Post-chaperonin tubulin folding pathway	VEGFA-VEGFR2 signaling	2	0	3.581	0.00984169	156.3	43.7	15.46	10.86	High	High	High	High	High	High	1
High	P14625	Endoplasmin OS=Homo sapiens OX=9606 GN=HSP90B1 PE=1 SV=1	0	126.934	33	27	153	25	803	92.4	4.84	2861	27	cell organization and biogenesis;protein metabolism;other metabolic processes;stress response;transport;other biological processes	non-structural extracellular;plasma membrane;other membranes;cytosol;ER/Golgi;other cell component	signal transduction activity or receptor binding;nucleic acid binding activity;other molecular function	Pf00183, Pf13589	7184	ENSG00000166598	HSP90B1	hsa:7184; P14625; Q96A97	Regulation of Insulin-like Growth Factor (IGF) transport and uptake by Insulin-like Growth Factor Binding Proteins (IGFBPs); Post-translational protein phosphorylation; Interleukin-4 and Interleukin-13 signaling; Trafficking and processing of endosomal TLR; Scavenging by Class A Receptors; ATF6 (ATF6-alpha) activates chaperone genes	Photodynamic therapy-induced unfolded protein response; Focal adhesion: PI3K-Akt-mTOR-signaling pathway; Prion disease pathway; PI3K-Akt signaling pathway; IL-24 Signaling pathway; Sudden infant death syndrome (SIDS) susceptibility pathways	12	0	3.679	0.00873798	157.3	42.7	5.74	10.2	High	High	High	High	High	High	1
High	Q9HAV0	Guanine nucleotide-binding protein subunit beta-4 OS=Homo sapiens OX=9606 GN=GNB4 PE=1 SV=3	0	7.171	6	2	13	2	340	37.5	6	163	2	signal transduction	plasma membrane;other membranes;cytosol;other cell component	other molecular function	Pf00400	59345	ENSG00000114450	GNB4	B3KMH5; D3DNR8; hsa:59345; Q9HAV0	G alpha (i) signalling events; G alpha (z) signalling events; ADP signalling through P2Y purinoceptor 12; G alpha (s) signalling events; Extra-nuclear estrogen signaling; GPER1 signaling; ADORA2B mediated anti-inflammatory cytokines production; Ca2+ pathway; Cooperation of PDCL (PhLP1) and TRiC/CCT in G-protein beta folding; G alpha (12/13) signalling events; G alpha (q) signalling events; Thromb…	Myometrial relaxation and contraction pathways; Chemokine signaling pathway; Focal adhesion: PI3K-Akt-mTOR-signaling pathway; PI3K-Akt signaling pathway; Ras signaling; Calcium regulation in cardiac cells	34	0	5.333	0.0314777	168.4	31.6	33.54	48.41	High	High	High	High	High	High	1
High	P27816	Microtubule-associated protein 4 OS=Homo sapiens OX=9606 GN=MAP4 PE=1 SV=3	0	31.421	10	9	27	9	1152	120.9	5.43	371	9	cell cycle OR cell proliferation;cell organization and biogenesis;developmental processes;other biological processes	cytoskeleton;other cell component	cytoskeletal activity;other molecular function	Pf00418	4134	ENSG00000047849	MAP4	hsa:4134; P27816; Q13082; Q59FT2; Q68D74; Q6ZUW9; Q86V26; Q96A76; Q96NS9		Splicing factor NOVA regulated synaptic proteins; 2q37 copy number variation syndrome	2	0	3.601	0.0313557	156.5	43.5	11.56	30.5	High	High	High	High	High	High	1
High	P11216	Glycogen phosphorylase, brain form OS=Homo sapiens OX=9606 GN=PYGB PE=1 SV=5	0	21.858	7	5	16	5	843	96.6	6.86	327	5	other metabolic processes	non-structural extracellular;other cytoplasmic organelle;other cell component	other molecular function	Pf00343	5834	ENSG00000100994	PYGB	hsa:5834; P11216; Q96AK1; Q9NPX8	Neutrophil degranulation; Glycogen breakdown (glycogenolysis)	IL-18 signaling pathway; Glycogen synthesis and degradation	4	0	3.71	0.0298326	157.5	42.5	19.78	34.68	High	High	High	High	High	High	1
High	Q02952	A-kinase anchor protein 12 OS=Homo sapiens OX=9606 GN=AKAP12 PE=1 SV=4	0	30.484	9	8	19	8	1782	191.4	4.41	133	8	signal transduction;other biological processes	plasma membrane;other membranes;cytosol;cytoskeleton;other cell component	other molecular function	Pf03832, Pf10522	9590	ENSG00000131016	AKAP12	hsa:9590; O00310; O00498; Q02952; Q4LE68; Q5SZ80; Q5TGN1; Q68D82; Q99970	RHOD GTPase cycle; RHOF GTPase cycle	G protein signaling pathways	3	0	2.246	0.0176019	138.4	61.6	17.25	16.74	High	High	High	High	High	High	1
High	P01768	Immunoglobulin heavy variable 3-30 OS=Homo sapiens OX=9606 GN=IGHV3-30 PE=1 SV=2	0	7.43	15	2	9	2	117	12.9	8.92	154	2	other biological processes	non-structural extracellular;plasma membrane;other membranes;other cell component	other molecular function	Pf07686		ENSG00000270550; ENSG00000282777	IGHV3-30	A0A0B4J2B7; P01768; P01769; P01770; P01773	Regulation of actin dynamics for phagocytic cup formation; FCGR3A-mediated phagocytosis; Regulation of Complement cascade; Initial triggering of complement; Classical antibody-mediated complement activation; Immunoregulatory interactions between a Lymphoid and a non-Lymphoid cell; Cell surface interactions at the vascular wall; FCGR activation; Role of phospholipids in phagocytosis; Scavenging of…		19	0	7.789	0.0355388	177.2	22.8	50.96	46.87	High	High	High	High	High	High	1
High	P13671	Complement component C6 OS=Homo sapiens OX=9606 GN=C6 PE=1 SV=3	0	13.763	5	4	8	4	934	104.7	6.76	62	4	stress response;developmental processes;other biological processes	non-structural extracellular;plasma membrane;other membranes		Pf00057, Pf00084, Pf00090, Pf01823, Pf07648, Pf21195	729	ENSG00000039537	C6	hsa:729; P13671	Regulation of Complement cascade; Terminal pathway of complement	Allograft rejection; Complement system; Cells and molecules involved in local acute inflammatory response ; Complement system in neuronal development and plasticity; Complement activation; Complement and coagulation cascades	8	0	10.311	0.0185082	182.3	17.7	38.82	46.54	High	High	High	Peak Found	Peak Found	Not Found	1
High	Q13126	S-methyl-5'-thioadenosine phosphorylase OS=Homo sapiens OX=9606 GN=MTAP PE=1 SV=2	0	8.412	6	1	2	1	283	31.2	7.18	115	1	other metabolic processes;other biological processes	cytosol;nucleus	other molecular function	Pf01048	4507	ENSG00000099810	MTAP	hsa:4507; I2G7M5; I2G7M6; I2G7M7; I2G7M8; I2G7M9; I2G7N0; Q13126; Q5T3P3; Q9H010	Gene and protein expression by JAK-STAT signaling after Interleukin-12 stimulation; Methionine salvage pathway	Methionine de novo and salvage pathway	3	0	11.084	0.0329497	183.4	16.6	6.59	47.76	Peak Found	High	High	Peak Found	Peak Found	Not Found	1
High	P01889	HLA class I histocompatibility antigen, B alpha chain OS=Homo sapiens OX=9606 GN=HLA-B PE=1 SV=3	0	32.424	27	7	29	2	362	40.4	5.85	486	7	stress response;other biological processes	non-structural extracellular;plasma membrane;other membranes;ER/Golgi;other cytoplasmic organelle;other cell component	signal transduction activity or receptor binding;other molecular function	Pf00129, Pf06623, Pf07654	3106	ENSG00000234745	HLA-B	A0A2I6Q7B5; B0V0B8; G3GN01; hsa:3106; O02862; O02956; O02957; O02960; O19555; O19556; O19595; O19615; O19624; O19625; O19627; O19641; O19651; O19675; O19692; O19758; O19779; O19783; O46702; O62897; O62901; O62915; O62917; O62919; O77933; O77959; O78053; O78138; O78160; O78163; O78172; O78173; O78180; O78217; O95730; O98140; P01889; P01890; P03989; P10317; P10318; P10319; P10320; P18463; P18464; P…	Neutrophil degranulation; Immunoregulatory interactions between a Lymphoid and a non-Lymphoid cell; ER-Phagosome pathway; DAP12 interactions; SARS-CoV-2 activates/modulates innate and adaptive immune responses; Interferon gamma signaling; Interferon alpha/beta signaling; Antigen Presentation: Folding, assembly and peptide loading of class I MHC; Endosomal/Vacuolar pathway	Proteasome degradation; Allograft rejection; Ebola virus infection in host; TAR syndrome; Type II interferon signaling	14	1	14.822	0.00915491	187.4	12.6	26.56	30.09	High	High	High	High	Peak Found	High	1
High	P07358	Complement component C8 beta chain OS=Homo sapiens OX=9606 GN=C8B PE=1 SV=4	0	9.113	6	3	7	3	591	66.9	8.07	107	3	stress response;other biological processes	non-structural extracellular;plasma membrane;other membranes	other molecular function	Pf00057, Pf00090, Pf01823, Pf21195	732	ENSG00000021852	C8B	A1L4K7; hsa:732; P07358	Regulation of Complement cascade; Terminal pathway of complement	Allograft rejection; Complement system in neuronal development and plasticity; Complement activation	5	0	11.647	0.0163327	184.2	15.8	10.09	32.04	High	High	High	Not Found	Peak Found	Peak Found	1
Medium	O43760	Synaptogyrin-2 OS=Homo sapiens OX=9606 GN=SYNGR2 PE=1 SV=1	0.015	1.891	4	1	2	1	224	24.8	4.94	0	1	cell organization and biogenesis;transport	other membranes;ER/Golgi;other cell component		Pf01284	9144	ENSG00000108639	SYNGR2	hsa:9144; O43760; O43762; Q3KQZ2; Q658S7			0	0	6.002	0.00873798	171.4	28.6	10.5	16.87	High	Peak Found	High	Not Found	Not Found	Not Found	1
High	P02042	Hemoglobin subunit delta OS=Homo sapiens OX=9606 GN=HBD PE=1 SV=2	0	78.015	61	9	203	3	147	16	8.05	5192	9	other metabolic processes;transport;other biological processes	cytosol;other cell component	other molecular function	Pf00042	3045	ENSG00000223609	HBD	hsa:3045; P02042; Q3Y5H3; Q8WXT7	Factors involved in megakaryocyte development and platelet production	VEGFA-VEGFR2 signaling	2	0	4.756	0.0185082	165.3	34.7	2.49	18.12	High	High	High	High	High	High	1
High	Q99832	T-complex protein 1 subunit eta OS=Homo sapiens OX=9606 GN=CCT7 PE=1 SV=2	0	9.868	6	4	18	4	543	59.3	7.65	183	4	protein metabolism;other metabolic processes;other biological processes	cytosol;cytoskeleton;other cell component	other molecular function	Pf00118	10574	ENSG00000135624	CCT7	A8K7E6; A8MWI8; B7WNW9; B7Z4T9; B7Z4Z7; hsa:10574; O14871; Q6FI26; Q99832	Association of TriC/CCT with target proteins during biosynthesis; RHOBTB1 GTPase cycle; Formation of tubulin folding intermediates by CCT/TriC; Cooperation of PDCL (PhLP1) and TRiC/CCT in G-protein beta folding; Prefoldin mediated transfer of substrate to CCT/TriC; RHOBTB2 GTPase cycle; Folding of actin by CCT/TriC	VEGFA-VEGFR2 signaling; 16p11.2 proximal deletion syndrome	9	0	4.607	0.0329461	164.3	35.7	3.98	30.25	High	High	High	High	High	High	1
High	Q9H223	EH domain-containing protein 4 OS=Homo sapiens OX=9606 GN=EHD4 PE=1 SV=1	0	11.948	7	3	9	3	541	61.1	6.76	95	3	cell cycle OR cell proliferation;cell organization and biogenesis;transport;other biological processes	plasma membrane;other membranes;ER/Golgi;nucleus;other cytoplasmic organelle;other cell component	nucleic acid binding activity;other molecular function	Pf00350, Pf12763, Pf16880, Pf18150	30844	ENSG00000103966	EHD4	hsa:30844; Q9H223; Q9HAR1; Q9NZN2			0	0	2.394	0.0714131	141.1	58.9	8.23	35.84	High	High	High	Peak Found	High	High	1
High	P55899	IgG receptor FcRn large subunit p51 OS=Homo sapiens OX=9606 GN=FCGRT PE=1 SV=1	0	4.366	8	2	2	2	365	39.7	6.54	51	2	transport;other biological processes	non-structural extracellular;plasma membrane;other membranes;other cytoplasmic organelle	other molecular function	Pf00129, Pf07654	2217	ENSG00000104870	FCGRT	hsa:2217; P55899; Q5HYM5; Q9HBV7; Q9NZ19			0	0	4.069	0.0333018	160.5	39.5	31.28	44.7	Not Found	Peak Found	High	Not Found	Not Found	Not Found	1
High	A5A3E0	POTE ankyrin domain family member F OS=Homo sapiens OX=9606 GN=POTEF PE=1 SV=2	0	47.875	7	7	89	1	1075	121.4	6.2	2880	7	cell cycle OR cell proliferation;cell organization and biogenesis;developmental processes;other biological processes	other membranes;cytoskeleton;other cell component	cytoskeletal activity;other molecular function	Pf00022, Pf12796, Pf14915	728378	ENSG00000196604	POTEF	A5A3E0; A6NC34; hsa:728378			0	0	2.275	0.0641987	138.9	61.1	25.61	27.82	Peak Found	Peak Found	Peak Found	Peak Found	Peak Found	High	1
High	P27169	Serum paraoxonase/arylesterase 1 OS=Homo sapiens OX=9606 GN=PON1 PE=1 SV=3	0	4.433	5	2	3	2	355	39.7	5.22	41	2	other metabolic processes;other biological processes	non-structural extracellular;other membranes;ER/Golgi	other molecular function	Pf01731	5444	ENSG00000005421	PON1	B2RA40; hsa:5444; P27169; Q16052; Q6B0J6; Q9UCB1	Atorvastatin ADME; Synthesis of 5-eicosatetraenoic acids	Phase I biotransformations, non P450; Male infertility	4	0	4.671	0.0439532	164.7	35.3	31.48	3.46	Peak Found	High	High	Peak Found	Peak Found	Peak Found	1
High	A6NMZ7	Collagen alpha-6(VI) chain OS=Homo sapiens OX=9606 GN=COL6A6 PE=1 SV=2	0	22.285	4	7	18	7	2263	247	6.89	223	7	cell adhesion	non-structural extracellular;extracellular matrix;other cell component		Pf00092, Pf01391	131873	ENSG00000206384	COL6A6	A6NMZ7; A7DZQ0; A7DZQ1; A7DZQ2; hsa:131873; Q69YT0	Collagen degradation; Signaling by PDGF; Assembly of collagen fibrils and other multimeric structures; Integrin cell surface interactions; ECM proteoglycans; NCAM1 interactions; Collagen chain trimerization	PI3K-Akt signaling pathway	9	0	2.579	0.0215683	144.1	55.9	22.67	14.48	High	High	High	High	High	High	1
High	P0DOX6	Immunoglobulin mu heavy chain OS=Homo sapiens OX=9606 PE=1 SV=2	0	20.541	12	6	25	6	576	63.4	7.87	545	6	other biological processes	non-structural extracellular;plasma membrane;other membranes;other cell component		Pf07654, Pf07686							0	0	4.731	0.00873798	165.1	34.9	11.46	11.91	High	High	High	High	High	High	1
High	P02765	Alpha-2-HS-glycoprotein OS=Homo sapiens OX=9606 GN=AHSG PE=1 SV=2	0	15.427	10	3	19	3	367	39.3	5.72	184	3	stress response;transport;developmental processes;other biological processes	extracellular matrix;ER/Golgi;other cell component	enzyme regulator activity	Pf00031	197	ENSG00000145192	AHSG	A8K9N6; B2R7G1; hsa:197; O14961; O14962; P02765; Q9P152	Neutrophil degranulation; Platelet degranulation ; Regulation of Insulin-like Growth Factor (IGF) transport and uptake by Insulin-like Growth Factor Binding Proteins (IGFBPs); Post-translational protein phosphorylation		4	0	2.371	0.0570261	140.7	59.3	29.73	23.06	High	High	High	High	High	High	1
High	Q6XQN6	Nicotinate phosphoribosyltransferase OS=Homo sapiens OX=9606 GN=NAPRT PE=1 SV=2	0	5.658	3	1	2	1	538	57.5	5.68	86	1	other metabolic processes;stress response	non-structural extracellular;cytosol;other cytoplasmic organelle	other molecular function	Pf17767, Pf17956	93100	ENSG00000147813; ENSG00000278488	NAPRT	A7BFI3; hsa:93100; Q6PJL1; Q6XQN4; Q6XQN5; Q6XQN6; Q8N5E8; Q9BRG0	Neutrophil degranulation; Nicotinamide salvaging	NAD+ biosynthetic pathways	3	0	3.426	0.0616981	154.8	45.2	68.78	46.36	High	Peak Found	High	Not Found	Not Found	Not Found	1
High	P30085	UMP-CMP kinase OS=Homo sapiens OX=9606 GN=CMPK1 PE=1 SV=3	0	6.088	12	2	4	2	196	22.2	5.57	59	2	other metabolic processes	cytosol;nucleus;other cell component	kinase activity;other molecular function	Pf00406	51727	ENSG00000162368	CMPK1	B2R6S5; B4DPU7; E9PGI8; hsa:51727; P30085; Q53GB7; Q5SVZ0; Q96C07; Q9UBQ8; Q9UIA2	Interconversion of nucleotide di- and triphosphates	Pyrimidine metabolism	2	0	6.329	0.0356106	172.7	27.3	36.27	56.27	High	Peak Found	High	Peak Found	Peak Found	High	1
High	Q92734	Protein TFG OS=Homo sapiens OX=9606 GN=TFG PE=1 SV=2	0.009	2.191	3	1	1	1	400	43.4	5.1	0	1	cell organization and biogenesis;transport	cytosol;ER/Golgi;other cell component	other molecular function	Pf00564	10342	ENSG00000114354	TFG	D3DN49; G5E9V1; hsa:10342; K0J5S8; K0J6K2; Q15656; Q92734; Q969I2	Signaling by ALK fusions and activated point mutants; COPII-mediated vesicle transport		2	0	4.137	0.0507348	161.1	38.9	31.94	8.91	Peak Found	Peak Found	High	Peak Found	Peak Found	Peak Found	1
High	P07996	Thrombospondin-1 OS=Homo sapiens OX=9606 GN=THBS1 PE=1 SV=2	0	32.817	10	10	35	9	1170	129.3	4.94	191	10	cell adhesion;cell organization and biogenesis;protein metabolism;other metabolic processes;stress response;transport;developmental processes;other biological processes	non-structural extracellular;extracellular matrix;plasma membrane;other membranes;cytosol;ER/Golgi;other cell component	signal transduction activity or receptor binding;enzyme regulator activity;other molecular function	Pf00090, Pf00093, Pf02412, Pf05735	7057	ENSG00000137801	THBS1	A8K6H4; B4E3J7; B9EGH6; hsa:7057; P07996; Q15667; Q59E99	Signaling by PDGF; Integrin cell surface interactions; Platelet degranulation ; RUNX1 regulates genes involved in megakaryocyte differentiation and platelet function; Defective B3GALTL causes PpS; O-glycosylation of TSR domain-containing proteins; Syndecan interactions	Complement system; Bladder cancer; Apoptosis-related network due to altered Notch3 in ovarian cancer; miRNA targets in ECM and membrane receptors; Focal adhesion; Focal adhesion: PI3K-Akt-mTOR-signaling pathway; PI3K-Akt signaling pathway; Inflammatory response pathway; Male infertility; TGF-beta receptor signaling in skeletal dysplasias; p53 transcriptional gene network; TGF-beta receptor signal…	19	0	3.561	0.0143435	156.2	43.8	21.54	16.69	High	High	High	High	High	High	1
High	P13667	Protein disulfide-isomerase A4 OS=Homo sapiens OX=9606 GN=PDIA4 PE=1 SV=2	0	108.298	43	26	94	26	645	72.9	5.07	1364	26	protein metabolism;other metabolic processes;stress response;transport	non-structural extracellular;ER/Golgi;other cell component	other molecular function	Pf00085, Pf13848	9601	ENSG00000155660	PDIA4	A8K4K6; hsa:9601; P13667; Q549T6			0	0	5.695	0.00938115	170.1	29.9	17.63	20.14	High	High	High	High	High	High	1
High	P18669	Phosphoglycerate mutase 1 OS=Homo sapiens OX=9606 GN=PGAM1 PE=1 SV=2	0	23.91	27	6	26	6	254	28.8	7.18	266	6	other metabolic processes;other biological processes	non-structural extracellular;cytosol;other cell component	other molecular function	Pf00300	5223	ENSG00000171314	PGAM1	hsa:5223; P18669; Q9BWC0	Neutrophil degranulation; Glycolysis; Gluconeogenesis	Cori cycle; Metabolic reprogramming in colon cancer; Warburg effect modulated by deubiquitinating enzymes and their substrates; Glycolysis and gluconeogenesis; Metabolic Epileptic Disorders	8	0	3.923	0.0104911	159.4	40.6	14.68	17.95	High	High	High	High	High	High	1
High	P13798	Acylamino-acid-releasing enzyme OS=Homo sapiens OX=9606 GN=APEH PE=1 SV=4	0	9.181	7	3	7	3	732	81.2	5.48	128	3	cell organization and biogenesis;protein metabolism;other metabolic processes	non-structural extracellular;other membranes;cytosol;nucleus;other cell component	other molecular function	Pf00326, Pf19283	327	ENSG00000164062	APEH	hsa:327; P13798; Q9BQ33; Q9P0Y2	Neutrophil degranulation; Eukaryotic Translation Termination		2	0	7.329	0.0241418	176	24	47.56	40.87	High	High	High	High	Peak Found	High	1
High	P08697	Alpha-2-antiplasmin OS=Homo sapiens OX=9606 GN=SERPINF2 PE=1 SV=3	0	5.781	4	2	7	2	491	54.5	6.29	108	2	cell organization and biogenesis;stress response;developmental processes;other biological processes	non-structural extracellular;other cell component	enzyme regulator activity;other molecular function	Pf00079	5345	ENSG00000167711; ENSG00000276838	SERPINF2	B4E1B7; hsa:5345; P08697; Q8N5U7; Q9UCG2; Q9UCG3	Platelet degranulation ; Dissolution of Fibrin Clot	Blood clotting cascade; Complement and coagulation cascades	4	0	6.085	0.0187553	171.8	28.2	32.07	30.36	High	High	High	High	High	High	1
High	P14174	Macrophage migration inhibitory factor OS=Homo sapiens OX=9606 GN=MIF PE=1 SV=4	0	3.85	10	1	4	1	115	12.5	7.88	55	1	cell organization and biogenesis;other metabolic processes;stress response;signal transduction;other biological processes	non-structural extracellular;plasma membrane;other membranes;cytosol;nucleus;other cell component	signal transduction activity or receptor binding;other molecular function	Pf01187	4282	ENSG00000240972; ENSG00000276701	MIF	A5Z1R8; B2R4S3; hsa:4282; P14174; Q2V4Y5; Q6FHV0	Neutrophil degranulation; Cell surface interactions at the vascular wall; Gene and protein expression by JAK-STAT signaling after Interleukin-12 stimulation	Adipogenesis; Spinal cord injury	5	0	7.377	0.0248182	176.1	23.9	41.03	33.61	High	High	High	Not Found	Not Found	Not Found	1
High	P43487	Ran-specific GTPase-activating protein OS=Homo sapiens OX=9606 GN=RANBP1 PE=1 SV=1	0	17.358	36	5	17	5	201	23.3	5.29	196	5	transport;signal transduction;other biological processes	cytosol;cytoskeleton;nucleus;other cell component	enzyme regulator activity;other molecular function	Pf00638	5902	ENSG00000099901	RANBP1	hsa:5902; P43487; Q53EY3	Rev-mediated nuclear export of HIV RNA	22q11.2 copy number variation syndrome	2	0	7.308	0.0123187	175.9	24.1	28.62	23.56	High	High	High	Peak Found	High	High	1
High	Q9BV40	Vesicle-associated membrane protein 8 OS=Homo sapiens OX=9606 GN=VAMP8 PE=1 SV=1	0	4.048	14	1	2	1	100	11.4	7.34	22	1	cell organization and biogenesis;other metabolic processes;stress response;transport;other biological processes	plasma membrane;other membranes;cytosol;other cytoplasmic organelle;other cell component	other molecular function	Pf00957	8673	ENSG00000118640	VAMP8	hsa:8673; O60625; Q53SP9; Q6IB09; Q9BV40	Neutrophil degranulation; ER-Phagosome pathway; Cargo recognition for clathrin-mediated endocytosis; Lysosome Vesicle Biogenesis; Golgi Associated Vesicle Biogenesis	Perturbations to host-cell autophagy, induced by SARS-CoV-2 proteins	8	0	10.639	0.0424112	182.8	17.2	13.89	53.39	High	Peak Found	High	Not Found	Not Found	Not Found	1
High	P00390	Glutathione reductase, mitochondrial OS=Homo sapiens OX=9606 GN=GSR PE=1 SV=2	0	18.946	19	6	13	6	522	56.2	8.5	70	6	other metabolic processes;stress response;other biological processes	plasma membrane;other membranes;cytosol;mitochondrion	other molecular function	Pf00070, Pf02852	2936	ENSG00000104687	GSR	C8KIL8; C8KIL9; C8KIM0; D3DSV3; hsa:2936; P00390; Q7Z5C9; Q9NP63		Glutathione metabolism; Selenium micronutrient network; Trans-sulfuration, one-carbon metabolism and related pathways; Nuclear receptors meta-pathway; NRF2 pathway; Amino acid metabolism; Oxidative stress response; Vitamin D-sensitive calcium signaling in depression; Sulfation biotransformation reaction; Metapathway biotransformation Phase I and II	10	0	5.831	0.0333383	170.7	29.3	31.87	44.87	High	High	High	Peak Found	High	High	1
High	P0DMM9	Sulfotransferase 1A3 OS=Homo sapiens OX=9606 GN=SULT1A3 PE=1 SV=1	0.003	2.891	3	1	1	1	295	34.2	6.01	46	1	other metabolic processes;other biological processes	cytosol;other cell component	other molecular function	Pf00685	445329; 6818	ENSG00000261052	SULT1A3	B4DNV0; hsa:445329; hsa:6818; O95603; P0DMM9; P50224; Q1ET66; Q6ZWJ5	Paracetamol ADME; Cytosolic sulfonation of small molecules; XBP1(S) activates chaperone genes		3	0	4.258	0.0663385	162	38	30.6	55.83	Peak Found	High	Peak Found	Peak Found	Peak Found	Peak Found	1
High	Q15836	Vesicle-associated membrane protein 3 OS=Homo sapiens OX=9606 GN=VAMP3 PE=1 SV=3	0	6.386	24	2	4	2	100	11.3	8.79	40	2	cell adhesion;cell organization and biogenesis;stress response;transport;other biological processes	plasma membrane;other membranes;cytosol;ER/Golgi;other cytoplasmic organelle;other cell component	other molecular function	Pf00957	9341	ENSG00000049245	VAMP3	hsa:9341; Q15836; Q9BRV4	CDC42 GTPase cycle; RAC1 GTPase cycle; ER-Phagosome pathway; RHOJ GTPase cycle; RHOC GTPase cycle; RHOA GTPase cycle; RHOG GTPase cycle; RAC2 GTPase cycle; RHOH GTPase cycle; RHOQ GTPase cycle; RAC3 GTPase cycle; RHOB GTPase cycle; RHOD GTPase cycle; RHOF GTPase cycle; Cargo recognition for clathrin-mediated endocytosis; Retrograde transport at the Trans-Golgi-Network		17	0	11.093	0.00873798	183.5	16.5	19.04	22.44	High	High	High	Peak Found	Peak Found	Peak Found	1
High	Q9Y3Z3	Deoxynucleoside triphosphate triphosphohydrolase SAMHD1 OS=Homo sapiens OX=9606 GN=SAMHD1 PE=1 SV=2	0	23.957	15	7	23	7	626	72.2	7.14	269	7	cell organization and biogenesis;DNA metabolism;other metabolic processes;stress response;developmental processes;other biological processes	plasma membrane;other membranes;nucleus;other cell component	nucleic acid binding activity;other molecular function	Pf01966, Pf07647	25939	ENSG00000101347	SAMHD1	B4E2A5; E1P5V2; hsa:25939; Q5JXG8; Q8N491; Q9H004; Q9H005; Q9H3U9; Q9Y3Z3	Interferon alpha/beta signaling; Nucleotide catabolism		2	0	2.278	0.0123187	139	61	13.72	12.94	High	High	High	High	High	High	1
High	P12110	Collagen alpha-2(VI) chain OS=Homo sapiens OX=9606 GN=COL6A2 PE=1 SV=4	0	65.33	17	17	96	17	1019	108.5	6.21	991	17	cell adhesion;other biological processes	non-structural extracellular;plasma membrane;other membranes;ER/Golgi;other cell component	other molecular function	Pf00092, Pf01391	1292	ENSG00000142173	COL6A2	hsa:1292; P12110; Q13909; Q13910; Q13911; Q14048; Q14049; Q16259; Q16597; Q6P0Q1; Q9UML3; Q9Y4S8	Integrin cell surface interactions; ECM proteoglycans; Collagen degradation; Signaling by PDGF; Assembly of collagen fibrils and other multimeric structures; NCAM1 interactions; Collagen chain trimerization	miRNA targets in ECM and membrane receptors; Focal adhesion; Focal adhesion: PI3K-Akt-mTOR-signaling pathway; PI3K-Akt signaling pathway; IL-24 Signaling pathway	13	0	2.515	0.0121688	143.1	56.9	13.97	10.33	High	High	High	High	High	High	1
High	P50991	T-complex protein 1 subunit delta OS=Homo sapiens OX=9606 GN=CCT4 PE=1 SV=4	0	17.33	12	6	11	6	539	57.9	7.83	109	6	protein metabolism;other metabolic processes;other biological processes	cytosol;cytoskeleton;nucleus;other cell component	other molecular function	Pf00118	10575	ENSG00000115484	CCT4	B2R6I3; B7Z8B1; F5H5W3; hsa:10575; O14870; P50991; Q53QP9; Q96C51	Formation of tubulin folding intermediates by CCT/TriC; BBSome-mediated cargo-targeting to cilium; Association of TriC/CCT with target proteins during biosynthesis; Cooperation of PDCL (PhLP1) and TRiC/CCT in G-protein beta folding; Prefoldin mediated transfer of substrate to CCT/TriC; Folding of actin by CCT/TriC	16p11.2 proximal deletion syndrome	7	0	2.846	0.0234679	148	52	21.59	27.28	High	High	High	High	High	High	1
High	P35998	26S proteasome regulatory subunit 7 OS=Homo sapiens OX=9606 GN=PSMC2 PE=1 SV=3	0	9.548	5	2	10	2	433	48.6	5.95	237	2	protein metabolism;other metabolic processes;other biological processes	non-structural extracellular;cytosol;nucleus;other cell component	other molecular function	Pf00004, Pf17862, Pf21236	5701	ENSG00000161057	PSMC2	A4D0Q1; B7Z5E2; hsa:5701; P35998; Q3LIA5; Q9UDI3	Neutrophil degranulation; FCERI mediated NF-kB activation; AUF1 (hnRNP D0) binds and destabilizes mRNA; MAPK6/MAPK4 signaling; The role of GTSE1 in G2/M progression after G2 checkpoint; Downstream TCR signaling; Antigen processing: Ubiquitination & Proteasome degradation; Activation of NF-kappaB in B cells; Oxygen-dependent proline hydroxylation of Hypoxia-inducible Factor Alpha; ER-Phagosome pat…	Proteasome degradation; Alzheimer's disease and miRNA effects; Parkin-ubiquitin proteasomal system pathway; Alzheimer's disease	64	0	2.231	0.0303286	138.1	61.9	12.4	20.71	High	High	High	High	High	High	1
High	Q13630	GDP-L-fucose synthase OS=Homo sapiens OX=9606 GN=GFUS PE=1 SV=1	0	13.418	14	3	11	3	321	35.9	6.6	216	3	cell adhesion;other metabolic processes;other biological processes	cytosol	other molecular function	Pf01370	7264	ENSG00000104522; ENSG00000278243	GFUS	B2R8Y7; D3DWK5; hsa:7264; Q13630; Q567Q9; Q9UDG7	GDP-fucose biosynthesis		1	0	4.439	0.0166761	163.2	36.8	24.41	13.51	High	High	High	High	High	High	1
High	Q9UBP9	PTB domain-containing engulfment adapter protein 1 OS=Homo sapiens OX=9606 GN=GULP1 PE=1 SV=1	0.007	2.281	4	1	7	1	304	34.5	7.9	22	1	cell organization and biogenesis;transport;other biological processes	other cell component		Pf00640	51454	ENSG00000144366	GULP1	B2RB51; B4DQ40; B8ZZ72; D3DPH1; E9PB86; hsa:51454; Q53PC1; Q53RF3; Q9BVL3; Q9UBP9			0	0	2.921	0.0225053	149	51	24.73	24.88	High	High	High	High	High	High	1
High	O95747	Serine/threonine-protein kinase OSR1 OS=Homo sapiens OX=9606 GN=OXSR1 PE=1 SV=1	0.001	3.611	3	1	2	1	527	58	6.43	55	1	protein metabolism;other metabolic processes;stress response;signal transduction;other biological processes	cytosol;other cell component	kinase activity;other molecular function	Pf00069, Pf12202	9943	ENSG00000172939	OXSR1	hsa:9943; O95747; Q3LR53; Q7Z501; Q9UPQ1			0	0	8.478	0.019232	178.9	21.1	3.79	25.7	Peak Found	High	High	Peak Found	Not Found	Peak Found	1
High	P39687	Acidic leucine-rich nuclear phosphoprotein 32 family member A OS=Homo sapiens OX=9606 GN=ANP32A PE=1 SV=1	0	10.04	16	4	12	2	249	28.6	4.09	101	4	transport;signal transduction;other biological processes	ER/Golgi;nucleus;other cell component	other molecular function	Pf14580	8125	ENSG00000140350	ANP32A	B2R6T4; hsa:8125; P39687; Q53FK4; Q5J8L8; Q7M4N6	HuR (ELAVL1) binds and stabilizes mRNA	IL-18 signaling pathway	2	1	2.728	0.0130397	146.4	53.6	19.51	14.07	High	High	High	High	High	High	1
High	Q92637	Putative high affinity immunoglobulin gamma Fc receptor IB OS=Homo sapiens OX=9606 GN=FCGR1BP PE=5 SV=1	0	9.173	7	3	6	3	280	32.2	8.68	52	3	signal transduction;other biological processes	plasma membrane;other membranes;other cytoplasmic organelle	other molecular function	Pf13895, Pf13927			FCGR1BP	Q7KZ13; Q92637; Q92638	Cross-presentation of soluble exogenous antigens (endosomes); Interferon gamma signaling		2	0	14.909	0.0192237	187.4	12.6	23.45	49.56	High	High	High	Peak Found	Peak Found	Peak Found	1
High	P80217	Interferon-induced 35 kDa protein OS=Homo sapiens OX=9606 GN=IFI35 PE=1 SV=5	0.006	2.556	3	1	1	1	286	31.5	6.09	27	1	stress response;other biological processes	non-structural extracellular;other membranes;cytosol;nucleus;other cell component	other molecular function	Pf07292, Pf07334	3430	ENSG00000068079	IFI35	C9JGX1; hsa:3430; P80217; Q92984; Q99537; Q9BV98	Interferon alpha/beta signaling	Immune response to tuberculosis	2	0	3.816	0.0798114	158.5	41.5	21.39	61.26	Peak Found	Peak Found	High	Peak Found	Peak Found	Peak Found	1
High	P09382	Galectin-1 OS=Homo sapiens OX=9606 GN=LGALS1 PE=1 SV=2	0	14.586	31	4	20	4	135	14.7	5.5	271	4	cell adhesion;other biological processes	ER/Golgi;other cell component	other molecular function	Pf00337	3956	ENSG00000100097	LGALS1	B2R5E8; hsa:3956; P09382; Q9UDK5	Regulation of Insulin-like Growth Factor (IGF) transport and uptake by Insulin-like Growth Factor Binding Proteins (IGFBPs); Post-translational protein phosphorylation	Immune infiltration in pancreatic cancer	3	0	4.325	0.00873798	162.4	37.6	11.39	13.29	High	High	High	High	High	High	1
High	Q16658	Fascin OS=Homo sapiens OX=9606 GN=FSCN1 PE=1 SV=3	0	17.719	13	5	10	5	493	54.5	7.24	97	5	cell cycle OR cell proliferation;cell organization and biogenesis;other biological processes	plasma membrane;other membranes;cytosol;cytoskeleton;other cell component	cytoskeletal activity;other molecular function	Pf06268	6624	ENSG00000075618	FSCN1	A6NI89; B2RE97; hsa:6624; Q16658; Q96IC5; Q96IH1; Q9BRF1	Interleukin-4 and Interleukin-13 signaling	VEGFA-VEGFR2 signaling; Urotensin-II-mediated signaling pathway	3	0	5.044	0.015729	166.9	33.1	28.5	22.9	High	Peak Found	High	High	Peak Found	High	1
High	Q9NR45	Sialic acid synthase OS=Homo sapiens OX=9606 GN=NANS PE=1 SV=2	0	15.169	15	3	8	3	359	40.3	6.74	155	3	other metabolic processes	cytosol;other cell component	other molecular function	Pf03102, Pf08666		ENSG00000095380	NANS	B2RE98; hsa:54187; Q8WUV9; Q9BWS6; Q9NR45; Q9NVD4	Sialic acid metabolism		1	0	3.494	0.0408369	155.5	44.5	55	27.68	High	High	High	High	Peak Found	High	1
High	P07900	Heat shock protein HSP 90-alpha OS=Homo sapiens OX=9606 GN=HSP90AA1 PE=1 SV=5	0	146.023	37	26	195	12	732	84.6	5.02	3663	26	cell cycle OR cell proliferation;cell organization and biogenesis;protein metabolism;DNA metabolism;other metabolic processes;stress response;transport;developmental processes;other biological processes	non-structural extracellular;extracellular matrix;plasma membrane;other membranes;cytosol;cytoskeleton;mitochondrion;nucleus;other cytoplasmic organelle;other cell component	signal transduction activity or receptor binding;enzyme regulator activity;cytoskeletal activity;nucleic acid binding activity;other molecular function	Pf00183, Pf13589	3320	ENSG00000080824	HSP90AA1	A8K500; B3KPJ9; hsa:3320; P07900; Q2PP14; Q5CAQ6; Q5CAQ7; Q9BVQ5	Regulation of actin dynamics for phagocytic cup formation; Neutrophil degranulation; Potential therapeutics for SARS; Extra-nuclear estrogen signaling; The role of GTSE1 in G2/M progression after G2 checkpoint; HSP90 chaperone cycle for steroid hormone receptors (SHR) in the presence of ligand; Recruitment of NuMA to mitotic centrosomes; Aggrephagy; SARS-CoV-2 activates/modulates innate and adapt…	Nucleotide-binding oligomerization domain (NOD) pathway; TNF-alpha signaling pathway; Corticotropin-releasing hormone signaling pathway; Aryl hydrocarbon receptor pathway; Ebstein-Barr virus LMP1 signaling; Aryl hydrocarbon receptor pathway; Constitutive androstane receptor pathway; Pregnane X receptor pathway; Glucocorticoid receptor pathway; Nuclear receptors meta-pathway; NRF2 pathway; VEGFA-V…	68	0	4.195	0.0130138	161.5	38.5	16.28	23.07	High	High	High	High	High	High	1
High	P02768	Albumin OS=Homo sapiens OX=9606 GN=ALB PE=1 SV=2	0	154.989	34	29	401	29	609	69.3	6.28	7735	29	stress response;other biological processes	non-structural extracellular;ER/Golgi;other cell component	nucleic acid binding activity;other molecular function	Pf00273	213	ENSG00000163631	ALB	E7ESS9; hsa:213; O95574; P02768; P04277; Q13140; Q645G4; Q68DN5; Q6UXK4; Q86YG0; Q8IUK7; Q9P157; Q9P1I7; Q9UHS3; Q9UJZ0	Scavenging of heme from plasma; Platelet degranulation ; Regulation of Insulin-like Growth Factor (IGF) transport and uptake by Insulin-like Growth Factor Binding Proteins (IGFBPs); Post-translational protein phosphorylation; Cytoprotection by HMOX1; Aspirin ADME; Ciprofloxacin ADME; Recycling of bile acids and salts; Prednisone ADME; Heme degradation; HDL remodeling; Heme biosynthesis	Selenium micronutrient network; Vitamin B12 metabolism; Folate metabolism; Complement system; VEGFA-VEGFR2 signaling	17	0	2.848	0.0168695	148	52	20.15	15.83	High	High	High	High	High	High	1
High	P18206	Vinculin OS=Homo sapiens OX=9606 GN=VCL PE=1 SV=4	0	68.704	19	20	67	20	1134	123.7	5.66	646	20	cell adhesion;cell cycle OR cell proliferation;cell organization and biogenesis;developmental processes;other biological processes	non-structural extracellular;plasma membrane;other membranes;cytosol;cytoskeleton;other cell component	cytoskeletal activity;other molecular function	Pf01044	7414	ENSG00000035403	VCL	hsa:7414; P18206; Q16450; Q5SWX2; Q7Z3B8; Q8IXU7	Neutrophil degranulation; Platelet degranulation ; Signaling by BRAF and RAF1 fusions; Signaling by ALK fusions and activated point mutants; Smooth Muscle Contraction; Signaling by moderate kinase activity BRAF mutants; Paradoxical activation of RAF signaling by kinase inactive BRAF; Signaling downstream of RAS mutants; Signaling by RAF1 mutants; MAP2K and MAPK activation; Signaling by high-kinas…	Integrin-mediated cell adhesion; Primary focal segmental glomerulosclerosis (FSGS); Focal adhesion; VEGFA-VEGFR2 signaling; MFAP5 effect on permeability and motility of endothelial cells via cytoskeleton rearrangement; Melanoma; Regulation of actin cytoskeleton	18	0	2.844	0.0135106	148	52	14.36	8.69	High	High	High	High	High	High	1
High	P31946	14-3-3 protein beta/alpha OS=Homo sapiens OX=9606 GN=YWHAB PE=1 SV=3	0	41.452	33	7	63	4	246	28.1	4.83	1242	7	transport;signal transduction;other biological processes	other membranes;cytosol;other cytoplasmic organelle;other cell component	enzyme regulator activity;other molecular function	Pf00244	7529	ENSG00000166913	YWHAB	A8K9K2; E1P616; hsa:7529; P31946	Signaling by BRAF and RAF1 fusions; Signaling by moderate kinase activity BRAF mutants; Paradoxical activation of RAF signaling by kinase inactive BRAF; Signaling downstream of RAS mutants; Signaling by RAF1 mutants; MAP2K and MAPK activation; Signaling by high-kinase activity BRAF mutants; Translocation of SLC2A4 (GLUT4) to the plasma membrane; Regulation of localization of FOXO transcription fa…	Cell cycle; IL-3 signaling pathway; Myometrial relaxation and contraction pathways; Hepatitis B infection; Calcium regulation in cardiac cells; Sudden infant death syndrome (SIDS) susceptibility pathways	33	0	2.457	0.0209062	142.1	57.9	20.78	18.19	High	High	High	High	High	High	1
High	P52565	Rho GDP-dissociation inhibitor 1 OS=Homo sapiens OX=9606 GN=ARHGDIA PE=1 SV=3	0	23.141	15	2	25	2	204	23.2	5.11	509	2	signal transduction;other biological processes	plasma membrane;other membranes;cytosol;cytoskeleton;nucleus;other cell component	enzyme regulator activity	Pf02115	396	ENSG00000141522	ARHGDIA	A8MXW0; B2R5X1; B4DDD3; B4DUV9; hsa:396; P52565; Q6IBM5	CDC42 GTPase cycle; RAC1 GTPase cycle; RHOC GTPase cycle; RHOA GTPase cycle; RHOG GTPase cycle; RAC2 GTPase cycle; RHOH GTPase cycle; Axonal growth stimulation; Axonal growth inhibition (RHOA activation)	Ciliary landscape; Nephrotic syndrome	11	0	5.022	0.0699564	166.8	33.2	46.13	15.29	High	High	High	High	High	High	1
High	Q9UJU6	Drebrin-like protein OS=Homo sapiens OX=9606 GN=DBNL PE=1 SV=1	0	15.878	12	3	9	3	430	48.2	5.05	176	3	cell cycle OR cell proliferation;cell organization and biogenesis;transport;developmental processes;signal transduction;other biological processes	non-structural extracellular;plasma membrane;other membranes;cytosol;cytoskeleton;ER/Golgi;other cytoplasmic organelle;other cell component	enzyme regulator activity;cytoskeletal activity;other molecular function	Pf00241, Pf14604	28988	ENSG00000136279	DBNL	A4D2I9; B4DDP6; B4DEM2; C9J7P1; hsa:28988; P84070; Q6IAI8; Q96F30; Q96K74; Q9HBN8; Q9NR72; Q9UJU6	Neutrophil degranulation; Caspase-mediated cleavage of cytoskeletal proteins; Neurexins and neuroligins	T-cell receptor signaling pathway	4	0	4.517	0.0537398	163.7	36.3	22.49	50.98	High	High	High	High	High	High	1
High	Q96D15	Reticulocalbin-3 OS=Homo sapiens OX=9606 GN=RCN3 PE=1 SV=1	0	4.211	4	1	3	1	328	37.5	4.89	77	1	protein metabolism;other metabolic processes;stress response;transport;developmental processes;other biological processes	ER/Golgi;other cell component	other molecular function	Pf13202, Pf13499	57333	ENSG00000142552	RCN3	hsa:57333; Q96D15; Q9HBZ8			0	0	9.277	0.0379071	180.5	19.5	29.53	62.28	Peak Found	High	High	Peak Found	Not Found	High	1
High	P04004	Vitronectin OS=Homo sapiens OX=9606 GN=VTN PE=1 SV=1	0	14.222	8	4	10	4	478	54.3	5.8	146	4	cell adhesion;cell organization and biogenesis;transport;developmental processes;other biological processes	non-structural extracellular;extracellular matrix;plasma membrane;other membranes;ER/Golgi;other cell component	signal transduction activity or receptor binding;extracellular structural activity;other molecular function	Pf00045, Pf01033	7448	ENSG00000109072	VTN	B2R7G0; hsa:7448; P01141; P04004; Q9BSH7	Regulation of Complement cascade; Integrin cell surface interactions; ECM proteoglycans; Syndecan interactions; Molecules associated with elastic fibres	Primary focal segmental glomerulosclerosis (FSGS); Complement system; Focal adhesion; Focal adhesion: PI3K-Akt-mTOR-signaling pathway; PI3K-Akt signaling pathway; Epithelial to mesenchymal transition in colorectal cancer; Inflammatory response pathway; Complement system in neuronal development and plasticity	13	0	5.979	0.0219328	171.3	28.7	27.57	7.83	High	High	High	Peak Found	Peak Found	Peak Found	1
High	Q01105	Protein SET OS=Homo sapiens OX=9606 GN=SET PE=1 SV=3	0	28.949	23	6	32	6	290	33.5	4.32	430	6	cell organization and biogenesis;DNA metabolism;other metabolic processes;other biological processes	cytosol;ER/Golgi;nucleus;other cell component	enzyme regulator activity;nucleic acid binding activity;other molecular function	Pf00956	6418	ENSG00000119335	SET	A5A5H4; A6NGV1; B4DUE2; hsa:6418; Q01105; Q15541; Q5VXV1; Q5VXV2; Q6FHZ5	HuR (ELAVL1) binds and stabilizes mRNA; Condensation of Prophase Chromosomes	Histone modifications; VEGFA-VEGFR2 signaling	4	0	3.692	0.0397824	157.4	42.6	10.93	34.73	High	High	High	High	High	High	1
High	A0A0B4J1U7	Immunoglobulin heavy variable 6-1 OS=Homo sapiens OX=9606 GN=IGHV6-1 PE=3 SV=1	0	4.266	13	2	4	2	121	13.5	9.2	39	2	other biological processes	non-structural extracellular;plasma membrane;other membranes;other cell component	other molecular function	Pf07686		ENSG00000211933; ENSG00000282745	IGHV6-1	A0A0B4J1U7			0	0	24.524	0.00938115	192.2	7.8	37.82	34.01	Peak Found	High	High	Peak Found	Peak Found	Peak Found	1
High	P55072	Transitional endoplasmic reticulum ATPase OS=Homo sapiens OX=9606 GN=VCP PE=1 SV=4	0	35.487	15	9	29	9	806	89.3	5.26	339	9	cell cycle OR cell proliferation;cell organization and biogenesis;protein metabolism;DNA metabolism;other metabolic processes;stress response;transport;signal transduction;other biological processes	non-structural extracellular;other membranes;cytosol;ER/Golgi;nucleus;other cytoplasmic organelle;other cell component	signal transduction activity or receptor binding;enzyme regulator activity;other molecular function	Pf00004, Pf02359, Pf02933, Pf17862		ENSG00000165280	VCP	B2R5T8; hsa:7415; P55072; Q0V924; Q2TAI5; Q969G7; Q9UCD5; V9HW80	Neutrophil degranulation; Aggrephagy; HSF1 activation; ABC-family proteins mediated transport; Hedgehog ligand biogenesis; Hh mutants are degraded by ERAD; Defective CFTR causes cystic fibrosis; Neddylation; KEAP1-NFE2L2 pathway; RHOH GTPase cycle; E3 ubiquitin ligases ubiquitinate target proteins; Attachment and Entry; Attachment and Entry; Ovarian tumor domain proteases; Josephin domain DUBs; P…	Alstrom syndrome; Clock-controlled autophagy in bone metabolism	20	0	3.483	0.0233603	155.4	44.6	20.25	30.99	High	High	High	High	High	High	1
High	P33241	Lymphocyte-specific protein 1 OS=Homo sapiens OX=9606 GN=LSP1 PE=1 SV=1	0	28.277	24	6	19	6	339	37.2	4.74	283	6	stress response;signal transduction;other biological processes	plasma membrane;other membranes;cytoskeleton	cytoskeletal activity	Pf02029	4046	ENSG00000130592; ENSG00000288199	LSP1	B3KPP1; B3KRR6; E9PBV6; E9PFP3; hsa:4046; P33241; Q16096; Q53H48; Q6FHM3; Q9BUY8			0	0	6.244	0.0424651	172.4	27.6	42.35	35.21	High	High	High	Peak Found	High	High	1
High	P23381	Tryptophan--tRNA ligase, cytoplasmic OS=Homo sapiens OX=9606 GN=WARS1 PE=1 SV=2	0	18.809	13	6	16	6	471	53.1	6.23	150	6	protein metabolism;RNA metabolism OR transcription;other metabolic processes;developmental processes;other biological processes	cytosol;nucleus;other cell component	enzyme regulator activity;other molecular function	Pf00458, Pf00579	7453	ENSG00000140105	WARS1	A6NGN1; A6NID3; hsa:7453; P23381; P78535; Q502Y0; Q53XB6; Q9UDI5; Q9UDL3	Cytosolic tRNA aminoacylation	Photodynamic therapy-induced unfolded protein response; Amino acid metabolism	3	0	4.412	0.0172813	163	37	4.98	17.91	High	High	High	Peak Found	High	High	1
High	P07585	Decorin OS=Homo sapiens OX=9606 GN=DCN PE=1 SV=1	0	27.387	13	4	45	4	359	39.7	8.54	856	4	protein metabolism;other metabolic processes;other biological processes	ER/Golgi;other cytoplasmic organelle	extracellular structural activity;other molecular function	Pf01462, Pf13855	1634	ENSG00000011465	DCN	hsa:1634; P07585; Q9P0Z0; Q9P0Z1; Q9Y5N8; Q9Y5N9	ECM proteoglycans; Degradation of the extracellular matrix; A tetrasaccharide linker sequence is required for GAG synthesis; Defective B4GALT7 causes EDS, progeroid type; Defective B3GAT3 causes JDSSDHD; Defective B3GALT6 causes EDSP2 and SEMDJL1; Chondroitin sulfate biosynthesis; Dermatan sulfate biosynthesis; CS/DS degradation; Defective CHST3 causes SEDCJD; Defective CHST14 causes EDS, musculo…	Complement system; BMP2-WNT4-FOXO1 pathway in primary endometrial stromal cell differentiation; Markers of kidney cell lineage	15	0	3.871	0.00938115	158.9	41.1	12.81	15.61	High	High	High	High	High	High	1
High	Q96G03	Phosphopentomutase OS=Homo sapiens OX=9606 GN=PGM2 PE=1 SV=4	0	29.238	15	9	21	9	612	68.2	6.73	205	9	other metabolic processes	non-structural extracellular;cytosol;other cell component	other molecular function	Pf02878, Pf02879, Pf02880	55276	ENSG00000169299	PGM2	B4E0G8; hsa:55276; Q53FP5; Q5QTR0; Q96G03; Q9H0P9; Q9NV22	Neutrophil degranulation; Pentose phosphate pathway	Clear cell renal cell carcinoma pathways; Glucuronidation	4	0	5.484	0.019232	169.2	30.8	14.69	32.14	High	High	High	High	High	High	1
High	Q9UNF0	Protein kinase C and casein kinase substrate in neurons protein 2 OS=Homo sapiens OX=9606 GN=PACSIN2 PE=1 SV=2	0	10.359	6	3	5	3	486	55.7	5.2	92	3	cell cycle OR cell proliferation;cell organization and biogenesis;transport;other biological processes	plasma membrane;other membranes;cytosol;cytoskeleton;nucleus;other cytoplasmic organelle;other cell component	cytoskeletal activity;other molecular function	Pf00611, Pf14604	11252	ENSG00000100266	PACSIN2	hsa:11252; O95921; Q96HV9; Q9H0D3; Q9NPN1; Q9UNF0; Q9Y4V2	Clathrin-mediated endocytosis		1	0	4.219	0.00873798	161.7	38.3	11.66	12.56	High	High	High	Peak Found	High	Peak Found	1
High	P21399	Cytoplasmic aconitate hydratase OS=Homo sapiens OX=9606 GN=ACO1 PE=1 SV=3	0	11.653	7	4	5	4	889	98.3	6.68	92	4	other metabolic processes;transport;developmental processes;other biological processes	cytosol;mitochondrion;ER/Golgi;other cell component	nucleic acid binding activity;other molecular function	Pf00330, Pf00694	48	ENSG00000122729	ACO1	D3DRK7; hsa:48; P21399; Q14652; Q5VZA7	Iron uptake and transport	Iron metabolism in placenta; TCA cycle and deficiency of pyruvate dehydrogenase complex (PDHc)	3	0	3.969	0.0789749	159.8	40.2	13.72	53	High	High	High	Not Found	Peak Found	Peak Found	1
High	P21281	V-type proton ATPase subunit B, brain isoform OS=Homo sapiens OX=9606 GN=ATP6V1B2 PE=1 SV=3	0	5.864	4	2	9	2	511	56.5	5.81	97	2	cell organization and biogenesis;other metabolic processes;transport;other biological processes	plasma membrane;other membranes;cytosol;ER/Golgi;other cytoplasmic organelle;other cell component	transporter activity;other molecular function	Pf00006, Pf02874	526	ENSG00000147416	ATP6V1B2	B2R5Z3; D3DSQ5; hsa:526; P21281; Q14544; Q15859; Q96IR0	Amino acids regulate mTORC1; ROS and RNS production in phagocytes; Insulin receptor recycling; Transferrin endocytosis and recycling; Ion channel transport		5	0	3.956	0.0105736	159.6	40.4	11.69	17.23	High	High	High	High	High	High	1
High	Q92820	Gamma-glutamyl hydrolase OS=Homo sapiens OX=9606 GN=GGH PE=1 SV=2	0	4.129	8	2	3	2	318	35.9	7.11	14	2	other metabolic processes	non-structural extracellular;other cytoplasmic organelle;other cell component	other molecular function	Pf00117, Pf07722	8836	ENSG00000137563	GGH	hsa:8836; Q92820	Neutrophil degranulation	Fluoropyrimidine activity	2	0	5.923	0.0682721	171.1	28.9	28.38	65.83	High	High	High	Not Found	Not Found	Not Found	1
High	Q9UH65	Switch-associated protein 70 OS=Homo sapiens OX=9606 GN=SWAP70 PE=1 SV=1	0.004	2.615	2	1	4	1	585	69	5.87	26	1	cell organization and biogenesis;DNA metabolism;other metabolic processes;developmental processes;other biological processes	plasma membrane;other membranes;cytosol;cytoskeleton;nucleus;other cell component	enzyme regulator activity;nucleic acid binding activity;other molecular function	Pf00169	23075	ENSG00000133789	SWAP70	D3DQV1; hsa:23075; O75135; Q7LCY6; Q9P061; Q9P0Z8; Q9UH65	RAC1 GTPase cycle; RAC2 GTPase cycle; RAC3 GTPase cycle		3	0	2.292	0.0699564	139.2	60.8	7.17	33.95	High	High	High	High	Peak Found	Peak Found	1
High	Q08209	Protein phosphatase 3 catalytic subunit alpha OS=Homo sapiens OX=9606 GN=PPP3CA PE=1 SV=1	0	5.998	4	2	3	2	521	58.7	5.86	51	2	cell-cell signaling;cell cycle OR cell proliferation;cell organization and biogenesis;protein metabolism;other metabolic processes;stress response;transport;developmental processes;signal transduction;other biological processes	plasma membrane;other membranes;cytosol;cytoskeleton;mitochondrion;nucleus;other cell component	other molecular function	Pf00149	5530	ENSG00000138814	PPP3CA	A1A441; A8K3B7; A8W6Z7; A8W6Z8; B5BUA2; hsa:5530; Q08209; Q8TAW9	FCERI mediated Ca+2 mobilization; CLEC7A (Dectin-1) induces NFAT activation; Ca2+ pathway; Calcineurin activates NFAT; DARPP-32 events	Physiological and pathological hypertrophy of the heart; Energy metabolism; MicroRNAs in cardiomyocyte hypertrophy; Alzheimer's disease and miRNA effects; Spinal cord injury; Amyotrophic lateral sclerosis (ALS); T cell receptor and co-stimulatory signaling; Cardiac hypertrophic response; Initiation of transcription and translation elongation at the HIV-1 LTR; G protein signaling pathways; MAPK si…	25	0	7.227	0.0343256	175.7	24.3	10.84	44.03	High	Peak Found	High	Peak Found	Peak Found	Peak Found	1
High	Q9Y371	Endophilin-B1 OS=Homo sapiens OX=9606 GN=SH3GLB1 PE=1 SV=1	0	4.22	4	2	2	2	365	40.8	6.04	16	2	cell organization and biogenesis;other metabolic processes;stress response;other biological processes	other membranes;cytosol;mitochondrion;ER/Golgi;other cytoplasmic organelle;other cell component	other molecular function	Pf03114, Pf14604	51100	ENSG00000097033	SH3GLB1	B4E182; hsa:51100; Q5H8U5; Q9H3Z0; Q9NR47; Q9NYA9; Q9Y371		Nanoparticle triggered autophagic cell death	1	0	3.35	0.0233145	154	46	18.34	5.13	Peak Found	Peak Found	High	Peak Found	Peak Found	Peak Found	1
High	P42768	Actin nucleation-promoting factor WAS OS=Homo sapiens OX=9606 GN=WAS PE=1 SV=4	0	11.983	9	3	5	3	502	52.9	6.64	122	3	cell organization and biogenesis;stress response;transport;signal transduction;other biological processes	plasma membrane;other membranes;cytosol;cytoskeleton;nucleus;other cell component	enzyme regulator activity;cytoskeletal activity;other molecular function	Pf00568, Pf00786, Pf02205	7454	ENSG00000015285	WAS	hsa:7454; P42768; Q9BU11; Q9UNJ9	Regulation of actin dynamics for phagocytic cup formation; FCGR3A-mediated phagocytosis; RHO GTPases Activate WASPs and WAVEs; CDC42 GTPase cycle; RAC1 GTPase cycle; Generation of second messenger molecules; RHOJ GTPase cycle	Pathogenic Escherichia coli infection; Complement system; Chemokine signaling pathway; Regulation of actin cytoskeleton; G13 signaling pathway; T-cell receptor signaling pathway	13	0	4.052	0.0590678	160.4	39.6	22.34	47.65	High	High	High	Peak Found	Not Found	Peak Found	1
High	P80303	Nucleobindin-2 OS=Homo sapiens OX=9606 GN=NUCB2 PE=1 SV=3	0	13.878	12	4	10	4	420	50.2	5.12	57	4	signal transduction	plasma membrane;other membranes;cytosol;ER/Golgi;nucleus	enzyme regulator activity;nucleic acid binding activity;other molecular function	Pf13499	4925	ENSG00000070081	NUCB2	A8K642; D3DQX5; hsa:4925; P80303; Q8NFT5; V9HW75			0	0	5.183	0.0130138	167.7	32.3	31.85	25.27	High	High	High	High	High	High	1
High	Q9NTK5	Obg-like ATPase 1 OS=Homo sapiens OX=9606 GN=OLA1 PE=1 SV=2	0	7.84	8	3	9	3	396	44.7	7.81	64	3	other metabolic processes	non-structural extracellular;cytosol;cytoskeleton;nucleus;other cell component	translation activity;other molecular function	Pf01926, Pf06071	29789	ENSG00000138430	OLA1	D7EHM2; hsa:29789; Q5BJD7; Q8NCI8; Q96CU1; Q96SV2; Q9NTK5; Q9P1D3; Q9UNY9; Q9Y6G4	Platelet degranulation		1	0	6.355	0.0246549	172.8	27.2	47.61	32.32	High	High	High	Peak Found	High	High	1
High	P80748	Immunoglobulin lambda variable 3-21 OS=Homo sapiens OX=9606 GN=IGLV3-21 PE=1 SV=2	0	12.723	14	1	14	1	117	12.4	5.29	934	1	other biological processes	non-structural extracellular;plasma membrane;other membranes;other cell component	other molecular function	Pf07686		ENSG00000211662	IGLV3-21	A0A075B6J7; P01719; P01720; P80748	Regulation of actin dynamics for phagocytic cup formation; FCGR3A-mediated phagocytosis; Role of phospholipids in phagocytosis; FCERI mediated Ca+2 mobilization; FCGR3A-mediated IL10 synthesis; Antigen activates B Cell Receptor (BCR) leading to generation of second messengers; Initial triggering of complement; Classical antibody-mediated complement activation; Immunoregulatory interactions betwee…		19	0	6.351	0.0699564	172.8	27.2	91.47	21.15	High	High	High	High	High	High	1
High	O15145	Actin-related protein 2/3 complex subunit 3 OS=Homo sapiens OX=9606 GN=ARPC3 PE=1 SV=3	0	9.904	17	3	13	3	178	20.5	8.59	143	3	cell organization and biogenesis;other biological processes	cytosol;cytoskeleton;nucleus;other cell component	cytoskeletal activity	Pf04062	10094	ENSG00000111229	ARPC3	hsa:10094; O00554; O15145	Regulation of actin dynamics for phagocytic cup formation; FCGR3A-mediated phagocytosis; RHO GTPases Activate WASPs and WAVEs; Clathrin-mediated endocytosis; EPHB-mediated forward signaling	Pathogenic Escherichia coli infection	6	0	2.599	0.0478604	144.4	55.6	10.42	30.15	High	High	High	High	High	High	1
Medium	Q99615	DnaJ homolog subfamily C member 7 OS=Homo sapiens OX=9606 GN=DNAJC7 PE=1 SV=2	0.029	1.532	2	1	1	1	494	56.4	6.96	0	1	protein metabolism;other metabolic processes;other biological processes	cytosol;cytoskeleton;nucleus;other cell component	other molecular function	Pf00226	7266	ENSG00000168259	DNAJC7	hsa:7266; Q7Z784; Q99615	Regulation of HSF1-mediated heat shock response	Constitutive androstane receptor pathway; Pregnane X receptor pathway; Nuclear receptors meta-pathway	4	0	3.053	0.0202163	150.7	49.3	22.38	12.86	Peak Found	Peak Found	High	Not Found	Not Found	Not Found	1
High	P04792	Heat shock protein beta-1 OS=Homo sapiens OX=9606 GN=HSPB1 PE=1 SV=2	0	33.641	42	8	40	8	205	22.8	6.4	622	8	protein metabolism;other metabolic processes;stress response;transport;signal transduction;other biological processes	plasma membrane;cytosol;cytoskeleton;nucleus;other cell component	enzyme regulator activity;other molecular function	Pf00011	3315	ENSG00000106211	HSPB1	B2R4N8; hsa:3315; P04792; Q6FI47; Q96C20; Q96EI7; Q9UC31; Q9UC34; Q9UC35; Q9UC36	AUF1 (hnRNP D0) binds and destabilizes mRNA; MAPK6/MAPK4 signaling; Extra-nuclear estrogen signaling; VEGFA-VEGFR2 Pathway	Apoptosis-related network due to altered Notch3 in ovarian cancer; Fas ligand pathway and stress induction of heat shock proteins; MAPK signaling pathway; ATM signaling in development and disease ; VEGFA-VEGFR2 signaling; p38 MAPK signaling pathway; Extracellular vesicles in the crosstalk of cardiac cells; Ferroptosis; IL-18 signaling pathway; Intracellular trafficking proteins involved in CMT ne…	17	0	2.577	0.0121688	144.1	55.9	13.14	8.65	High	High	High	High	High	High	1
High	P01718	Immunoglobulin lambda variable 3-27 OS=Homo sapiens OX=9606 GN=IGLV3-27 PE=1 SV=2	0	4.922	10	1	7	1	113	12.2	5.01	31	1	other biological processes	non-structural extracellular;plasma membrane;other membranes;other cell component	other molecular function	Pf07686		ENSG00000211658	IGLV3-27	A0A075B6J3; P01718	Regulation of actin dynamics for phagocytic cup formation; FCGR3A-mediated phagocytosis; Role of phospholipids in phagocytosis; FCERI mediated Ca+2 mobilization; FCGR3A-mediated IL10 synthesis; Antigen activates B Cell Receptor (BCR) leading to generation of second messengers; Initial triggering of complement; Classical antibody-mediated complement activation; Immunoregulatory interactions betwee…		19	0	13.111	0.0196205	185.8	14.2	16.55	44.51	High	High	High	High	High	High	1
High	Q8IZP2	Putative protein FAM10A4 OS=Homo sapiens OX=9606 GN=ST13P4 PE=5 SV=1	0	8.89	11	2	10	2	240	27.4	5.08	251	2		other cell component	other molecular function	Pf13181, Pf18253			ST13P4	Q8IZP2			0	0	3.415	0.0223427	154.7	45.3	5.59	20.39	High	High	High	High	High	High	1
High	P49327	Fatty acid synthase OS=Homo sapiens OX=9606 GN=FASN PE=1 SV=3	0	106.943	16	28	107	28	2511	273.3	6.44	1456	28	other metabolic processes;stress response;other biological processes	plasma membrane;other membranes;cytosol;ER/Golgi;other cell component	other molecular function	Pf00107, Pf00109, Pf00550, Pf00698, Pf00975, Pf02801, Pf08242, Pf08659, Pf16197, Pf21089, Pf21149	2194	ENSG00000169710	FASN	hsa:2194; P49327; Q13479; Q16702; Q4LE83; Q6P4U5; Q6SS02; Q969R1; Q96C68; Q96IT0	ChREBP activates metabolic gene expression; Activation of gene expression by SREBF (SREBP); Fatty acyl-CoA biosynthesis; NR1H2 & NR1H3 regulate gene expression linked to lipogenesis; Vitamin B5 (pantothenate) metabolism	AMP-activated protein kinase signaling; Sterol regulatory element-binding proteins (SREBP) signaling; SREBF and miR33 in cholesterol and lipid homeostasis; Liver X receptor pathway; Nuclear receptors meta-pathway; Fatty acid biosynthesis; Angiopoietin-like protein 8 regulatory pathway; Lipid metabolism pathway; Clear cell renal cell carcinoma pathways; Metabolic reprogramming in colon cancer; Cho…	18	0	2.663	0.00873798	145.4	54.6	8.57	5.66	High	High	High	High	High	High	1
High	P25815	Protein S100-P OS=Homo sapiens OX=9606 GN=S100P PE=1 SV=2	0	7.409	24	2	7	2	95	10.4	4.88	114	2	other biological processes	non-structural extracellular;plasma membrane;other membranes;nucleus;other cell component	other molecular function	Pf01023	6286	ENSG00000163993	S100P	hsa:6286; P25815; Q5J7W2	Neutrophil degranulation	Gastric cancer network 1; Glucocorticoid receptor pathway; Nuclear receptors meta-pathway	4	0	2.144	0.0226368	136.4	63.6	22.67	13.79	High	High	High	High	High	High	1
High	P30043	Flavin reductase (NADPH) OS=Homo sapiens OX=9606 GN=BLVRB PE=1 SV=3	0	19.581	24	3	8	3	206	22.1	7.65	141	3	other metabolic processes	plasma membrane;other membranes;cytosol;nucleus;other cell component	other molecular function	Pf13460	645	ENSG00000090013	BLVRB	A6NKD8; B2R5C6; hsa:645; P30043; P32078; P53005; Q32LZ2	Cytoprotection by HMOX1; Heme degradation	Nuclear receptors meta-pathway; NRF2 pathway; IL-10 anti-inflammatory signaling pathway	5	0	4.817	0.04849	165.6	34.4	6.06	41.93	High	High	High	Peak Found	Peak Found	Peak Found	1
High	P09668	Pro-cathepsin H OS=Homo sapiens OX=9606 GN=CTSH PE=1 SV=4	0	6.718	6	2	9	2	335	37.4	8.07	61	2	protein metabolism;other metabolic processes;developmental processes;signal transduction;other biological processes	non-structural extracellular;cytosol;other cytoplasmic organelle;other cell component	enzyme regulator activity;other molecular function	Pf00112, Pf08246	1512	ENSG00000103811	CTSH	B2RBK0; hsa:1512; P09668; Q96NY6; Q9BUM7	Neutrophil degranulation; MHC class II antigen presentation; Surfactant metabolism		3	0	4.157	0.0307524	161.2	38.8	14.96	34.77	High	High	High	Peak Found	Peak Found	High	1
High	P55145	Mesencephalic astrocyte-derived neurotrophic factor OS=Homo sapiens OX=9606 GN=MANF PE=1 SV=3	0.001	3.434	5	1	2	1	182	20.7	8.69	31	1	cell cycle OR cell proliferation;cell organization and biogenesis;stress response;developmental processes;signal transduction;other biological processes	non-structural extracellular;cytosol;ER/Golgi	signal transduction activity or receptor binding;other molecular function	Pf10208, Pf20145	7873	ENSG00000145050	MANF	hsa:7873; P55145; Q14CX4; Q86U67; Q96IS4	Platelet degranulation	Orexin receptor pathway	2	0	28.108	0.0190783	193.1	6.9	58.3	63.7	High	Peak Found	High	Not Found	Not Found	Not Found	1
High	Q9UNH7	Sorting nexin-6 OS=Homo sapiens OX=9606 GN=SNX6 PE=1 SV=1	0	3.772	3	1	3	1	406	46.6	6.16	29	1	transport;other biological processes	other membranes;cytosol;nucleus;other cytoplasmic organelle;other cell component	signal transduction activity or receptor binding;cytoskeletal activity;other molecular function	Pf00787, Pf09325	58533	ENSG00000129515	SNX6	C0H5W9; hsa:58533; Q9UNH7; Q9Y449			0	0	9.577	0.0146904	181.1	18.9	18.17	35.77	High	High	High	Peak Found	Not Found	Peak Found	1
High	P01624	Immunoglobulin kappa variable 3-15 OS=Homo sapiens OX=9606 GN=IGKV3-15 PE=1 SV=2	0	7.988	26	2	2	1	115	12.5	5.19	58	2	other biological processes	non-structural extracellular;plasma membrane;other membranes;other cell component	other molecular function	Pf07686		ENSG00000244437; ENSG00000282447	IGKV3-15	A0A0B4J1T9; P01624; P04207	Potential therapeutics for SARS; Initial triggering of complement; Classical antibody-mediated complement activation; Immunoregulatory interactions between a Lymphoid and a non-Lymphoid cell; Cell surface interactions at the vascular wall; FCGR activation; Regulation of actin dynamics for phagocytic cup formation; Role of phospholipids in phagocytosis; Scavenging of heme from plasma; Role of LAT2…		19	0	10.208	0.0104911	182.2	17.8	32.67	23.5	Peak Found	Peak Found	High	Not Found	Not Found	Not Found	1
High	P07225	Vitamin K-dependent protein S OS=Homo sapiens OX=9606 GN=PROS1 PE=1 SV=1	0.002	3.038	2	1	2	1	676	75.1	5.67	25	1	stress response;other biological processes	non-structural extracellular;plasma membrane;other membranes;ER/Golgi;other cell component	enzyme regulator activity;other molecular function	Pf00054, Pf00594, Pf02210, Pf07645, Pf12661, Pf14670	5627	ENSG00000184500	PROS1	A8KAC9; D3DN28; hsa:5627; P07225; Q15518; Q7Z715; Q9UCZ8	Platelet degranulation ; Cell surface interactions at the vascular wall; Regulation of Complement cascade; Intrinsic Pathway of Fibrin Clot Formation; Common Pathway of Fibrin Clot Formation; Gamma-carboxylation of protein precursors; Transport of gamma-carboxylated protein precursors from the endoplasmic reticulum to the Golgi apparatus; Removal of aminoterminal propeptides from gamma-carboxylat…	Complement system; Complement system in neuronal development and plasticity; Complement and coagulation cascades	11	0	4.172	0.0329254	161.3	38.7	43.74	42.29	Peak Found	High	High	Peak Found	Peak Found	Not Found	1
High	Q01581	Hydroxymethylglutaryl-CoA synthase, cytoplasmic OS=Homo sapiens OX=9606 GN=HMGCS1 PE=1 SV=2	0	6.175	4	2	4	2	520	57.3	5.41	48	2	other metabolic processes	cytosol;other cell component	other molecular function	Pf01154, Pf08540	3157	ENSG00000112972	HMGCS1	B2RDL8; hsa:3157; Q01581	Activation of gene expression by SREBF (SREBP); PPARA activates gene expression; Cholesterol biosynthesis	Cholesterol biosynthesis pathway; Sterol regulatory element-binding proteins (SREBP) signaling; SREBF and miR33 in cholesterol and lipid homeostasis; Mevalonate pathway; Cholesterol metabolism with Bloch and Kandutsch-Russell pathways; Endochondral ossification; Endochondral ossification with skeletal dysplasias; Cholesterol synthesis disorders; Cholesterol metabolism; Enterocyte cholesterol meta…	13	0	3.193	0.0228785	152.3	47.7	30.36	17.76	High	High	High	Peak Found	Peak Found	Peak Found	1
High	P25787	Proteasome subunit alpha type-2 OS=Homo sapiens OX=9606 GN=PSMA2 PE=1 SV=2	0	9.424	14	3	11	3	234	25.9	7.43	45	3	protein metabolism;other metabolic processes;other biological processes	non-structural extracellular;cytosol;nucleus;other cell component		Pf00227, Pf10584	5683	ENSG00000106588	PSMA2	hsa:5683; P25787; Q6ICS6; Q9BU45	ER-Phagosome pathway; Neutrophil degranulation; MAPK6/MAPK4 signaling; FCERI mediated NF-kB activation; Downstream TCR signaling; Antigen processing: Ubiquitination & Proteasome degradation; Activation of NF-kappaB in B cells; Oxygen-dependent proline hydroxylation of Hypoxia-inducible Factor Alpha; Cross-presentation of soluble exogenous antigens (endosomes); SCF-beta-TrCP mediated degradation o…	Proteasome degradation; Alzheimer's disease and miRNA effects; Alzheimer's disease	63	0	9.185	0.0333018	180.4	19.6	24.18	57.81	High	High	High	High	Peak Found	High	1
High	Q13200	26S proteasome non-ATPase regulatory subunit 2 OS=Homo sapiens OX=9606 GN=PSMD2 PE=1 SV=3	0	16.84	6	4	11	4	908	100.1	5.2	234	4	protein metabolism;other metabolic processes;other biological processes	non-structural extracellular;cytosol;nucleus;other cell component	enzyme regulator activity	Pf01851, Pf17781, Pf18051	5708	ENSG00000175166	PSMD2	B4DX07; B4DXY1; E7EW34; E9PCS3; hsa:5708; Q12932; Q13200; Q15321; Q53XQ4; Q96I12	ER-Phagosome pathway; Neutrophil degranulation; MAPK6/MAPK4 signaling; FCERI mediated NF-kB activation; Downstream TCR signaling; Antigen processing: Ubiquitination & Proteasome degradation; Activation of NF-kappaB in B cells; Oxygen-dependent proline hydroxylation of Hypoxia-inducible Factor Alpha; Cross-presentation of soluble exogenous antigens (endosomes); SCF-beta-TrCP mediated degradation o…	Proteasome degradation; Alzheimer's disease and miRNA effects; TNF-alpha signaling pathway; Parkin-ubiquitin proteasomal system pathway; Alzheimer's disease	65	0	4.028	0.0544104	160.2	39.8	55.37	50.95	High	High	High	High	High	High	1
High	Q14247	Src substrate cortactin OS=Homo sapiens OX=9606 GN=CTTN PE=1 SV=2	0	38.23	24	10	26	10	550	61.5	5.4	369	10	cell adhesion;cell cycle OR cell proliferation;cell organization and biogenesis;transport;developmental processes;signal transduction;other biological processes	plasma membrane;other membranes;cytosol;cytoskeleton;ER/Golgi;other cell component	other molecular function	Pf02218, Pf14604	2017	ENSG00000085733; ENSG00000288401	CTTN	hsa:2017; Q14247; Q8N707; Q96H99	RHO GTPases activate PAKs; Clathrin-mediated endocytosis	Pathogenic Escherichia coli infection; Hepatitis C and hepatocellular carcinoma	4	0	2.791	0.0104911	147.2	52.8	10.08	13.5	High	High	High	High	High	High	1
High	P49591	Serine--tRNA ligase, cytoplasmic OS=Homo sapiens OX=9606 GN=SARS1 PE=1 SV=3	0	19.404	12	5	7	5	514	58.7	6.43	77	5	protein metabolism;RNA metabolism OR transcription;other metabolic processes;other biological processes	cytosol;nucleus;other cell component	nucleic acid binding activity;other molecular function	Pf00587, Pf02403	6301	ENSG00000031698	SARS1	B2R6Y9; hsa:6301; P49591; Q5T5C8; Q9NSE3	Cytosolic tRNA aminoacylation; Selenocysteine synthesis	VEGFA-VEGFR2 signaling	3	0	3.746	0.0204134	157.9	42.1	28.13	20.25	High	High	High	Peak Found	Peak Found	High	1
High	Q5JSL3	Dedicator of cytokinesis protein 11 OS=Homo sapiens OX=9606 GN=DOCK11 PE=1 SV=2	0.007	2.281	1	1	1	1	2073	237.5	7.74	0	1	signal transduction;other biological processes	cytosol	enzyme regulator activity;other molecular function	Pf00169, Pf06920, Pf11878, Pf14429, Pf20421, Pf20422	139818	ENSG00000147251	DOCK11	A6NMF0; hsa:139818; Q5JSL3; Q66M66; Q6ZUJ5; Q86VU8; Q96MN3	CDC42 GTPase cycle; RAC1 GTPase cycle; Factors involved in megakaryocyte development and platelet production		3	0	3.565	0.0254395	156.2	43.8	21.16	29.95	Peak Found	Peak Found	High	Not Found	Not Found	Not Found	1
High	P11277	Spectrin beta chain, erythrocytic OS=Homo sapiens OX=9606 GN=SPTB PE=1 SV=5	0	33.996	6	12	19	11	2137	246.3	5.27	155	12	cell organization and biogenesis	plasma membrane;other membranes;cytosol;cytoskeleton;other cell component	cytoskeletal activity	Pf00307, Pf00435	6710	ENSG00000070182	SPTB	hsa:6710; P11277; Q15510; Q15519	COPI-mediated anterograde transport; RAF/MAP kinase cascade; NCAM signaling for neurite out-growth; Interaction between L1 and Ankyrins		4	0	5.035	0.0123362	166.9	33.1	13.91	22.45	High	High	High	Peak Found	Peak Found	Peak Found	1
High	P61081	NEDD8-conjugating enzyme Ubc12 OS=Homo sapiens OX=9606 GN=UBE2M PE=1 SV=1	0	7.961	15	3	4	3	183	20.9	7.69	38	3	protein metabolism;other metabolic processes;other biological processes	cytosol;nucleus	other molecular function	Pf00179	9040	ENSG00000130725	UBE2M	hsa:9040; O76069; P61081; Q8VC50	Antigen processing: Ubiquitination & Proteasome degradation; Dectin-1 mediated noncanonical NF-kB signaling; NIK-->noncanonical NF-kB signaling; Neddylation; TGF-beta receptor signaling activates SMADs		5	0	3.429	0.0502801	154.8	45.2	39.58	45.96	High	High	High	Peak Found	Peak Found	Peak Found	1
High	Q9NY33	Dipeptidyl peptidase 3 OS=Homo sapiens OX=9606 GN=DPP3 PE=1 SV=2	0	20.642	10	5	20	5	737	82.5	5.1	212	5	protein metabolism;other metabolic processes	cytosol;other cell component	other molecular function	Pf03571	10072	ENSG00000254986	DPP3	B2RDB5; B4DLX4; F5H8L6; hsa:10072; O95748; Q969H2; Q9BV67; Q9HAL6; Q9NY33	Neddylation; KEAP1-NFE2L2 pathway		2	0	2.405	0.033409	141.3	58.7	23.48	30.05	High	High	High	High	High	High	1
High	P62328	Thymosin beta-4 OS=Homo sapiens OX=9606 GN=TMSB4X PE=1 SV=2	0	8.088	55	3	8	3	44	5.1	5.06	51	3	cell organization and biogenesis;signal transduction;other biological processes	cytosol;cytoskeleton;nucleus;other cell component	cytoskeletal activity;other molecular function	Pf01290	7114	ENSG00000205542	TMSB4X	hsa:7114; P01253; P01254; P62328; Q546P5; Q63576; Q9UE55	Platelet degranulation	Genes targeted by miRNAs in adipocytes; VEGFA-VEGFR2 signaling; IL-18 signaling pathway; Regulation of actin cytoskeleton	5	0	3.411	0.0616981	154.7	45.3	59.82	31.51	High	High	High	High	High	High	1
High	Q99436	Proteasome subunit beta type-7 OS=Homo sapiens OX=9606 GN=PSMB7 PE=1 SV=1	0.004	2.667	3	1	2	1	277	29.9	7.68	34	1	protein metabolism;other metabolic processes	non-structural extracellular;cytosol;nucleus;other cell component	other molecular function	Pf00227, Pf12465	5695	ENSG00000136930	PSMB7	B4E0P1; hsa:5695; Q5TBG6; Q96AG8; Q99436; Q9BWA7	ER-Phagosome pathway; Neutrophil degranulation; MAPK6/MAPK4 signaling; FCERI mediated NF-kB activation; Downstream TCR signaling; Antigen processing: Ubiquitination & Proteasome degradation; Activation of NF-kappaB in B cells; Oxygen-dependent proline hydroxylation of Hypoxia-inducible Factor Alpha; Cross-presentation of soluble exogenous antigens (endosomes); SCF-beta-TrCP mediated degradation o…	Proteasome degradation; Alzheimer's disease and miRNA effects; Alzheimer's disease	63	0	12.884	0.0174749	185.6	14.4	50.48	31.21	Peak Found	High	High	Not Found	Not Found	Peak Found	1
High	Q16555	Dihydropyrimidinase-related protein 2 OS=Homo sapiens OX=9606 GN=DPYSL2 PE=1 SV=1	0	49.064	27	10	45	8	572	62.3	6.38	758	10	cell organization and biogenesis;other metabolic processes;transport;developmental processes;signal transduction;other biological processes	plasma membrane;other membranes;cytosol;cytoskeleton	other molecular function	Pf01979	1808	ENSG00000092964	DPYSL2	A8K5H2; B4DR31; D3DSS7; hsa:1808; O00424; Q16555	Recycling pathway of L1; CRMPs in Sema3A signaling	Microtubule cytoskeleton regulation; Brain-derived neurotrophic factor (BDNF) signaling pathway	4	2	3.479	0.0121688	155.3	44.7	17.82	19.59	High	High	High	High	High	High	1
High	O00161	Synaptosomal-associated protein 23 OS=Homo sapiens OX=9606 GN=SNAP23 PE=1 SV=1	0	6.887	11	2	6	2	211	23.3	5.01	117	2	cell-cell signaling;cell organization and biogenesis;stress response;transport	plasma membrane;other membranes;mitochondrion;nucleus;other cytoplasmic organelle;other cell component	other molecular function	Pf00835	8773	ENSG00000092531	SNAP23	hsa:8773; O00161; O00162; Q13602; Q6IAE3	RHOA GTPase cycle; CDC42 GTPase cycle; RAC1 GTPase cycle; RHOQ GTPase cycle; ER-Phagosome pathway; Translocation of SLC2A4 (GLUT4) to the plasma membrane; RAC3 GTPase cycle; RHOB GTPase cycle; RHOJ GTPase cycle; RHOF GTPase cycle; Neutrophil degranulation; trans-Golgi Network Vesicle Budding	Insulin signaling	13	0	9.046	0.0177048	180.1	19.9	23.39	5.36	High	High	High	Peak Found	Not Found	Not Found	1
Medium	Q6IQ49	Splicing regulator SDE2 OS=Homo sapiens OX=9606 GN=SDE2 PE=1 SV=1	0.014	1.945	2	1	1	1	451	49.7	6.05	0	1	cell cycle OR cell proliferation;protein metabolism;DNA metabolism;RNA metabolism OR transcription;other metabolic processes;stress response;signal transduction;other biological processes	plasma membrane;other membranes;cytosol;ER/Golgi;nucleus;other cell component	nucleic acid binding activity	Pf13019, Pf13297	163859	ENSG00000143751	SDE2	A8K4P3; hsa:163859; Q5TD36; Q6IQ49; Q6ZS26; Q8NAG7	mRNA Splicing - Major Pathway		1	0	7.345	0.059274	176	24	42.83	77.09	Peak Found	High	Peak Found	Not Found	Peak Found	Not Found	1
High	Q9Y383	Putative RNA-binding protein Luc7-like 2 OS=Homo sapiens OX=9606 GN=LUC7L2 PE=1 SV=2	0	7.79	8	2	6	2	392	46.5	10.01	126	2	cell organization and biogenesis;RNA metabolism OR transcription;other metabolic processes	nucleus	nucleic acid binding activity;other molecular function	Pf03194	51631	ENSG00000146963	LUC7L2	B7Z500; hsa:51631; Q8IUP9; Q9NVL3; Q9NVN7; Q9UQN1; Q9Y383			0	0	3.274	0.0454276	153.2	46.8	23.73	37.16	High	High	High	Peak Found	High	High	1
High	A0A075B6H7	Probable non-functional immunoglobulin kappa variable 3-7 OS=Homo sapiens OX=9606 GN=IGKV3-7 PE=1 SV=1	0	5.556	23	2	2	1	116	12.8	5.25	45	2	other biological processes	non-structural extracellular;plasma membrane;other membranes;other cell component		Pf07686		ENSG00000243063; ENSG00000282310	IGKV3-7	A0A075B6H7			0	1	4.337	0.0788142	162.5	37.5	85.51	17.09	Not Found	Peak Found	High	Not Found	Not Found	Not Found	1
High	P25786	Proteasome subunit alpha type-1 OS=Homo sapiens OX=9606 GN=PSMA1 PE=1 SV=1	0	13.498	18	4	13	4	263	29.5	6.61	115	4	protein metabolism;other metabolic processes;other biological processes	cytosol;cytoskeleton;nucleus;other cell component	nucleic acid binding activity;other molecular function	Pf00227, Pf10584	5682	ENSG00000129084	PSMA1	A8K400; hsa:5682; P25786; Q53YE8; Q9BRV9	ER-Phagosome pathway; MAPK6/MAPK4 signaling; FCERI mediated NF-kB activation; Downstream TCR signaling; Antigen processing: Ubiquitination & Proteasome degradation; Activation of NF-kappaB in B cells; Oxygen-dependent proline hydroxylation of Hypoxia-inducible Factor Alpha; Cross-presentation of soluble exogenous antigens (endosomes); SCF-beta-TrCP mediated degradation of Emi1; APC/C:Cdc20 mediat…	Proteasome degradation; Alzheimer's disease and miRNA effects; Alzheimer's disease	62	0	2.306	0.0136082	139.5	60.5	10	14.33	High	High	High	Peak Found	Peak Found	High	1
High	Q9UBT2	SUMO-activating enzyme subunit 2 OS=Homo sapiens OX=9606 GN=UBA2 PE=1 SV=2	0	8.275	5	3	5	3	640	71.2	5.29	26	3	protein metabolism;other metabolic processes;other biological processes	nucleus;other cell component	other molecular function	Pf00899, Pf14732, Pf16195	10054	ENSG00000126261	UBA2	B3KWB9; hsa:10054; O95605; Q59H87; Q6IBP6; Q9NTJ1; Q9UBT2; Q9UED2	SUMO is conjugated to E1 (UBA2:SAE1); SUMO is transferred from E1 to E2 (UBE2I, UBC9)		2	0	2.657	0.0319552	145.3	54.7	34.63	26.03	High	High	High	Peak Found	Peak Found	Peak Found	1
High	P51888	Prolargin OS=Homo sapiens OX=9606 GN=PRELP PE=1 SV=1	0	42.619	22	7	28	7	382	43.8	9.38	383	7	other metabolic processes;stress response;developmental processes	non-structural extracellular;extracellular matrix;ER/Golgi;other cytoplasmic organelle	extracellular structural activity;other molecular function	Pf13855	5549	ENSG00000188783	PRELP	hsa:5549; P51888; Q6FG38	Keratan sulfate biosynthesis; Keratan sulfate degradation; Defective CHST6 causes MCDC1; Defective ST3GAL3 causes MCT12 and EIEE15; Defective B4GALT1 causes B4GALT1-CDG (CDG-2d)		5	0	10.302	0.0141987	182.3	17.7	13.89	30.65	High	High	High	High	High	High	1
High	P59998	Actin-related protein 2/3 complex subunit 4 OS=Homo sapiens OX=9606 GN=ARPC4 PE=1 SV=3	0	11.923	23	4	21	4	168	19.7	8.43	165	4	cell organization and biogenesis	cytosol;cytoskeleton;nucleus;other cell component	cytoskeletal activity;other molecular function	Pf05856	10093	ENSG00000241553	ARPC4	C9JWM7; E7ETI0; F6TTL5; hsa:10093; O15509; P59998; Q6P0W5; Q96QJ3	EPHB-mediated forward signaling; Regulation of actin dynamics for phagocytic cup formation; FCGR3A-mediated phagocytosis; RHO GTPases Activate WASPs and WAVEs; Clathrin-mediated endocytosis	Pathogenic Escherichia coli infection	6	0	2.088	0.0313557	135.2	64.8	15.17	22.57	High	High	High	High	High	High	1
High	P42224	Signal transducer and activator of transcription 1-alpha/beta OS=Homo sapiens OX=9606 GN=STAT1 PE=1 SV=2	0	19.099	7	5	16	5	750	87.3	6.05	120	5	cell cycle OR cell proliferation;stress response;developmental processes;signal transduction;other biological processes	cytosol;nucleus;other cell component	signal transduction activity or receptor binding;nucleic acid binding activity;other molecular function	Pf00017, Pf01017, Pf02864, Pf02865, Pf12162, Pf21354	6772	ENSG00000115415	STAT1	A8K989; B2RCA0; D2KFR8; D3DPI7; hsa:6772; P42224; Q53S88; Q53XW4; Q68D00; Q9UDL5	Interleukin-4 and Interleukin-13 signaling; Signaling by SCF-KIT; Signaling by phosphorylated juxtamembrane, extracellular and kinase domain KIT mutants; Regulation of RUNX2 expression and activity; PKR-mediated signaling; ISG15 antiviral mechanism; SARS-CoV-2 activates/modulates innate and adaptive immune responses; Downstream signal transduction; Signaling by PDGFRA transmembrane, juxtamembrane…	IL-5 signaling pathway; RANKL/RANK signaling pathway; Thyroid stimulating hormone (TSH) signaling pathway; Leptin signaling pathway; Prolactin signaling pathway; IL-7 signaling pathway; Type III interferon signaling; IL-9 signaling pathway; Thymic stromal lymphopoietin (TSLP) signaling pathway; AGE/RAGE pathway; Allograft rejection; Interleukin-11 signaling pathway; Adipogenesis; Oncostatin M sig…	82	0	3.343	0.00873798	153.9	46.1	8.54	11.94	Peak Found	High	High	High	High	High	1
High	O75390	Citrate synthase, mitochondrial OS=Homo sapiens OX=9606 GN=CS PE=1 SV=2	0	18.447	13	6	12	6	466	51.7	8.32	193	6	other metabolic processes	mitochondrion	other molecular function	Pf00285	1431	ENSG00000062485	CS	hsa:1431; O75390; Q71UT9; Q7KZH0; Q96FZ8; Q9BWN8	Citric acid cycle (TCA cycle); Mitochondrial protein import	TCA cycle and deficiency of pyruvate dehydrogenase complex (PDHc); Amino acid metabolism; Fluoroacetic acid toxicity; TCA cycle (aka Krebs or citric acid cycle)	6	0	7.391	0.076449	176.2	23.8	50.64	7.63	High	High	High	Peak Found	Peak Found	High	1
High	Q99536	Synaptic vesicle membrane protein VAT-1 homolog OS=Homo sapiens OX=9606 GN=VAT1 PE=1 SV=2	0	29.233	26	5	33	5	393	41.9	6.29	733	5	other biological processes	non-structural extracellular;other membranes;mitochondrion;other cytoplasmic organelle	other molecular function	Pf08240, Pf13602	10493	ENSG00000108828	VAT1	A8K345; B0AZP7; B4DPX4; hsa:10493; Q13035; Q5BKZ7; Q96A39; Q99536; Q9BUT8	Neutrophil degranulation		1	0	6.819	0.0695439	174.4	25.6	7.97	60.52	High	High	High	High	High	High	1
High	P01834	Immunoglobulin kappa constant OS=Homo sapiens OX=9606 GN=IGKC PE=1 SV=2	0	56.747	53	6	175	2	107	11.8	6.52	3782	6	signal transduction;other biological processes	non-structural extracellular;plasma membrane;other membranes;other cell component	other molecular function	Pf07654			IGKC	A0A075B6H6; A0A087X130; P01834	Potential therapeutics for SARS; Initial triggering of complement; Classical antibody-mediated complement activation; Immunoregulatory interactions between a Lymphoid and a non-Lymphoid cell; Cell surface interactions at the vascular wall; FCGR activation; Regulation of actin dynamics for phagocytic cup formation; Role of phospholipids in phagocytosis; Scavenging of heme from plasma; Role of LAT2…		19	0	9.863	0.00950452	181.6	18.4	28.52	26.77	High	High	High	High	High	High	1
Medium	Q16698	2,4-dienoyl-CoA reductase [(3E)-enoyl-CoA-producing], mitochondrial OS=Homo sapiens OX=9606 GN=DECR1 PE=1 SV=1	0.012	2.045	4	1	2	1	335	36	9.28	15	1	other metabolic processes;other biological processes	cytosol;mitochondrion;nucleus;other cell component	other molecular function	Pf13561	1666	ENSG00000104325	DECR1	B7Z6B8; hsa:1666; Q16698; Q2M304; Q93085	mitochondrial fatty acid beta-oxidation of unsaturated fatty acids	Fatty acid beta-oxidation; Fatty acid biosynthesis; VEGFA-VEGFR2 signaling	4	0	2.615	0.0788142	144.7	55.3	34.91	13.15	Peak Found	High	High	Peak Found	Peak Found	Peak Found	1
High	A0A0B4J1V0	Immunoglobulin heavy variable 3-15 OS=Homo sapiens OX=9606 GN=IGHV3-15 PE=3 SV=1	0	6.701	17	2	10	2	119	12.9	8.62	109	2	other biological processes	non-structural extracellular;plasma membrane;other membranes;other cell component	other molecular function	Pf07686		ENSG00000211943; ENSG00000282290	IGHV3-15	A0A0B4J1V0			0	0	13.763	0.0305524	186.5	13.5	50.8	3.97	High	High	High	High	Peak Found	High	1
High	Q15046	Lysine--tRNA ligase OS=Homo sapiens OX=9606 GN=KARS1 PE=1 SV=3	0	8.131	4	2	6	2	597	68	6.35	91	2	protein metabolism;RNA metabolism OR transcription;other metabolic processes;signal transduction;other biological processes	non-structural extracellular;plasma membrane;other membranes;cytosol;mitochondrion;nucleus;other cell component	nucleic acid binding activity;other molecular function	Pf00152, Pf01336	3735	ENSG00000065427	KARS1	A8MSK1; D3DUK4; hsa:3735; O14946; Q15046; Q96J25; Q9HB23	Cytosolic tRNA aminoacylation; Selenoamino acid metabolism; Mitochondrial tRNA aminoacylation		3	0	7.43	0.0370514	176.3	23.7	43.8	11.79	High	High	High	High	Peak Found	High	1
High	P54819	Adenylate kinase 2, mitochondrial OS=Homo sapiens OX=9606 GN=AK2 PE=1 SV=2	0	7.249	15	3	9	3	239	26.5	7.81	47	3	other metabolic processes	cytoskeleton;mitochondrion;other cell component	kinase activity;other molecular function	Pf00406, Pf05191	204	ENSG00000004455	AK2	A8K6L1; B4DHH7; B4DL64; hsa:204; P54819; Q16856; Q5EB54; Q5TIF7; Q8TCY2; Q8TCY3	Interconversion of nucleotide di- and triphosphates		1	0	4.325	0.0254062	162.4	37.6	14.98	31.35	High	High	High	Peak Found	Peak Found	High	1
High	P31150	Rab GDP dissociation inhibitor alpha OS=Homo sapiens OX=9606 GN=GDI1 PE=1 SV=2	0	23.434	18	7	17	4	447	50.6	5.14	227	7	cell organization and biogenesis;transport;signal transduction;other biological processes	cytosol;ER/Golgi;other cell component	enzyme regulator activity;other molecular function	Pf00996	2664	ENSG00000203879	GDI1	hsa:2664; P31150; P50394; Q6FG50; Q7Z2G6; Q7Z2G9; Q7Z2H5; Q7Z2I6	RAB GEFs exchange GTP for GDP on RABs	Ciliary landscape; Airway smooth muscle cell contraction	3	0	3.675	0.0271852	157.2	42.8	22.11	6.39	High	High	High	Peak Found	Peak Found	Peak Found	1
High	Q15582	Transforming growth factor-beta-induced protein ig-h3 OS=Homo sapiens OX=9606 GN=TGFBI PE=1 SV=1	0	19.079	12	7	17	7	683	74.6	7.71	67	7	cell adhesion;cell cycle OR cell proliferation;cell organization and biogenesis;developmental processes;other biological processes	non-structural extracellular;extracellular matrix;plasma membrane;other membranes;ER/Golgi	signal transduction activity or receptor binding;extracellular structural activity;other molecular function	Pf02469	7045	ENSG00000120708	TGFBI	D3DQB1; hsa:7045; O14471; O14472; O14476; O43216; O43217; O43218; O43219; Q15582; Q53XM1	Amyloid fiber formation		1	0	3.074	0.0563411	150.9	49.1	34.73	3.93	High	High	High	High	High	High	1
High	P47755	F-actin-capping protein subunit alpha-2 OS=Homo sapiens OX=9606 GN=CAPZA2 PE=1 SV=3	0	23.351	30	6	24	4	286	32.9	5.85	244	6	cell organization and biogenesis	non-structural extracellular;other membranes;cytosol;cytoskeleton;other cell component	cytoskeletal activity	Pf01267	830	ENSG00000198898	CAPZA2	B4DG50; hsa:830; P47755	MHC class II antigen presentation; COPI-mediated anterograde transport; Sensory processing of sound by inner hair cells of the cochlea; HSP90 chaperone cycle for steroid hormone receptors (SHR) in the presence of ligand; COPI-independent Golgi-to-ER retrograde traffic; Factors involved in megakaryocyte development and platelet production; Advanced glycosylation endproduct receptor signaling		7	0	4.144	0.0121688	161.1	38.9	10.8	18.53	High	High	High	Peak Found	High	High	1
High	Q15181	Inorganic pyrophosphatase OS=Homo sapiens OX=9606 GN=PPA1 PE=1 SV=2	0	20.493	13	4	17	4	289	32.6	5.86	145	4	other metabolic processes	cytosol;other cell component	other molecular function	Pf00719	5464	ENSG00000180817	PPA1	hsa:5464; Q15181; Q2M348; Q5SQT7; Q6P7P4; Q9UQJ5; Q9Y5B1	Cytosolic tRNA aminoacylation; Pyrophosphate hydrolysis		2	0	3.164	0.010675	152	48	16.66	16.57	High	High	High	High	High	High	1
High	P00966	Argininosuccinate synthase OS=Homo sapiens OX=9606 GN=ASS1 PE=1 SV=2	0	8.795	7	3	12	3	412	46.5	8.02	98	3	other metabolic processes;stress response;developmental processes;other biological processes	other membranes;cytosol;mitochondrion;nucleus;other cell component	other molecular function	Pf00764, Pf20979	445	ENSG00000130707	ASS1	hsa:445; P00966; Q6LDL2; Q86UZ0; Q96GT4	Urea cycle	Alanine and aspartate metabolism; Amino acid metabolism	3	0	5.772	0.0412702	170.5	29.5	13.56	43.23	High	High	High	High	Peak Found	High	1
High	Q99829	Copine-1 OS=Homo sapiens OX=9606 GN=CPNE1 PE=1 SV=1	0	3.656	2	1	4	1	537	59	5.83	26	1	cell cycle OR cell proliferation;cell organization and biogenesis;protein metabolism;other metabolic processes;transport;developmental processes;other biological processes	plasma membrane;other membranes;cytosol;nucleus;other cytoplasmic organelle;other cell component	other molecular function	Pf00168, Pf07002	8904	ENSG00000214078	CPNE1	E1P5Q4; hsa:8904; Q6IBL3; Q99829; Q9H243; Q9NTZ7	Neutrophil degranulation; Glycerophospholipid biosynthesis		2	0	2.438	0.0676036	141.8	58.2	9.68	35	High	High	Peak Found	High	Peak Found	High	1
High	P09871	Complement C1s subcomponent OS=Homo sapiens OX=9606 GN=C1S PE=1 SV=1	0	15.412	7	4	8	4	688	76.6	4.96	144	4	protein metabolism;stress response;other biological processes	non-structural extracellular	other molecular function	Pf00084, Pf00089, Pf00431, Pf14670	716	ENSG00000182326	C1S	D3DUT4; hsa:716; P09871; Q9UCU7; Q9UCU8; Q9UCU9; Q9UCV0; Q9UCV1; Q9UCV2; Q9UCV3; Q9UCV4; Q9UCV5; Q9UM14	Initial triggering of complement; Classical antibody-mediated complement activation; Regulation of Complement cascade	Complement system; Oxidative damage response; Complement system in neuronal development and plasticity; Network map of SARS-CoV-2 signaling pathway; Complement activation; Complement and coagulation cascades	9	0	9.594	0.0098555	181.1	18.9	23.5	27.21	High	High	High	Peak Found	Peak Found	Peak Found	1
High	Q9UK76	Jupiter microtubule associated homolog 1 OS=Homo sapiens OX=9606 GN=JPT1 PE=1 SV=3	0	11.636	37	3	8	3	154	16	5.6	57	3		other membranes;nucleus;other cell component		Pf17054	51155	ENSG00000189159	JPT1	B2R6K3; hsa:51155; Q53FG7; Q7Z2D2; Q7Z2F0; Q9UK76			0	0	4.311	0.0234945	162.3	37.7	23.55	9.99	High	High	High	High	High	High	1
High	P30040	Endoplasmic reticulum resident protein 29 OS=Homo sapiens OX=9606 GN=ERP29 PE=1 SV=4	0	9.829	18	4	12	4	261	29	7.31	48	4	protein metabolism;other metabolic processes;transport;other biological processes	ER/Golgi;other cell component	other molecular function	Pf07749, Pf07912	10961	ENSG00000089248	ERP29	C9J183; hsa:10961; P30040; Q3MJC3; Q6FHT4			0	0	3.724	0.0223427	157.7	42.3	13.2	26.98	High	High	High	High	Peak Found	High	1
High	Q08J23	RNA cytosine C(5)-methyltransferase NSUN2 OS=Homo sapiens OX=9606 GN=NSUN2 PE=1 SV=2	0	5.804	5	2	3	2	767	86.4	6.77	18	2	cell cycle OR cell proliferation;RNA metabolism OR transcription;other metabolic processes;developmental processes;signal transduction;other biological processes	non-structural extracellular;cytoskeleton;mitochondrion;nucleus;other cell component	nucleic acid binding activity;other molecular function	Pf01189	54888	ENSG00000037474	NSUN2	A8K529; B2RNR4; B3KP09; B4DQW2; G3V1R4; hsa:54888; Q08J23; Q9BVN4; Q9H858; Q9NXD9	tRNA modification in the nucleus and cytosol		1	0	6.93	0.0130138	174.8	25.2	21.39	8.79	High	High	High	Peak Found	Not Found	Not Found	1
High	P04899	Guanine nucleotide-binding protein G(i) subunit alpha-2 OS=Homo sapiens OX=9606 GN=GNAI2 PE=1 SV=3	0	24.934	19	5	27	3	355	40.4	5.54	443	5	cell-cell signaling;cell cycle OR cell proliferation;signal transduction;other biological processes	plasma membrane;other membranes;cytosol;cytoskeleton;nucleus;other cell component	signal transduction activity or receptor binding;other molecular function	Pf00503	2771	ENSG00000114353	GNAI2	B3KTZ0; B4DYA0; B4E2X5; hsa:2771; P04899; Q6B6N3; Q8IZ71	G alpha (i) signalling events; G alpha (z) signalling events; Adenylate cyclase inhibitory pathway; ADP signalling through P2Y purinoceptor 12; G alpha (s) signalling events; Extra-nuclear estrogen signaling; GPER1 signaling; ADORA2B mediated anti-inflammatory cytokines production; Adrenaline,noradrenaline inhibits insulin secretion	Thyroid stimulating hormone (TSH) signaling pathway; Corticotropin-releasing hormone signaling pathway; S1P receptor signal transduction; Complement system; G protein signaling pathways; Chemokine signaling pathway; Hippo signaling regulation pathways; Purinergic signaling; Opioid receptor pathways; Calcium regulation in cardiac cells; 5q35 copy number variation; Serotonin HTR1 group and FOS path…	22	1	5.88	0.0098555	170.9	29.1	20.99	22.72	High	High	High	High	High	High	1
High	P09972	Fructose-bisphosphate aldolase C OS=Homo sapiens OX=9606 GN=ALDOC PE=1 SV=2	0	29.935	9	3	45	2	364	39.4	6.87	1276	3	other metabolic processes;other biological processes	non-structural extracellular;cytosol;cytoskeleton;other cell component	cytoskeletal activity;other molecular function	Pf00274	230	ENSG00000109107	ALDOC	B2R5R3; hsa:230; P09972; Q3SYL3; Q6FH94; Q6P0L5	Neutrophil degranulation; Glycolysis; Gluconeogenesis	Clear cell renal cell carcinoma pathways; Glycolysis and gluconeogenesis; Metabolic Epileptic Disorders	6	0	5.547	0.0266088	169.5	30.5	13.93	35.18	High	High	High	High	High	High	1
High	Q9NP72	Ras-related protein Rab-18 OS=Homo sapiens OX=9606 GN=RAB18 PE=1 SV=1	0	5.474	13	2	4	2	206	23	5.24	23	2	cell organization and biogenesis;transport;developmental processes;signal transduction	plasma membrane;other membranes;cytosol;ER/Golgi;other cell component	other molecular function	Pf00071	22931	ENSG00000099246	RAB18	B3KMC7; B7Z333; D3DRW1; hsa:22931; Q53FX8; Q56UN9; Q6FIH1; Q9NP72	Neutrophil degranulation; COPI-independent Golgi-to-ER retrograde traffic; RAB geranylgeranylation; RAB GEFs exchange GTP for GDP on RABs		4	0	3.62	0.0234945	156.7	43.3	27.28	34.28	Peak Found	High	High	High	Peak Found	Peak Found	1
High	P13796	Plastin-2 OS=Homo sapiens OX=9606 GN=LCP1 PE=1 SV=6	0	96.555	39	22	106	18	627	70.2	5.43	1601	22	cell organization and biogenesis;signal transduction;other biological processes	plasma membrane;other membranes;cytosol;cytoskeleton;other cell component	signal transduction activity or receptor binding;cytoskeletal activity;other molecular function	Pf00036, Pf00307	3936	ENSG00000136167	LCP1	B2R613; B4DUA0; hsa:3936; P13796; Q5TBN4	Gene and protein expression by JAK-STAT signaling after Interleukin-12 stimulation		1	4	3.902	0.0180203	159.2	40.8	18.42	5.46	High	High	High	High	High	High	1
High	O43175	D-3-phosphoglycerate dehydrogenase OS=Homo sapiens OX=9606 GN=PHGDH PE=1 SV=4	0	8.518	5	2	6	2	533	56.6	6.71	61	2	cell cycle OR cell proliferation;cell organization and biogenesis;other metabolic processes;developmental processes;other biological processes	cytosol	other molecular function	Pf00389, Pf02826, Pf19304	26227	ENSG00000092621	PHGDH	B2RD08; hsa:26227; O43175; Q5SZU3; Q9BQ01	Serine biosynthesis	Trans-sulfuration, one-carbon metabolism and related pathways; Clear cell renal cell carcinoma pathways; Neuroinflammation and glutamatergic signaling; Amino acid metabolism in triple-negative breast cancer cells	5	0	5.077	0.010675	167.1	32.9	27.38	19.99	High	Peak Found	High	High	High	High	1
High	A0A075B6R9	Probable non-functional immunoglobulin kappa variable 2D-24 OS=Homo sapiens OX=9606 GN=IGKV2D-24 PE=1 SV=1	0	4.79	11	1	2	1	120	13.1	8.87	67	1	other biological processes	non-structural extracellular;plasma membrane;other membranes;other cell component		Pf07686		ENSG00000241566	IGKV2D-24	A0A075B6R9			0	0	28.213	0.0332291	193.2	6.8	62.02	87.49	High	High	Peak Found	Not Found	Not Found	Not Found	1
High	Q9Y4L1	Hypoxia up-regulated protein 1 OS=Homo sapiens OX=9606 GN=HYOU1 PE=1 SV=1	0	44.988	14	10	34	10	999	111.3	5.22	327	10	protein metabolism;other metabolic processes;stress response;transport;other biological processes	non-structural extracellular;ER/Golgi;other cell component	other molecular function	Pf00012	10525	ENSG00000149428; ENSG00000280682	HYOU1	A8C1Z0; B7Z909; hsa:10525; Q2I204; Q53H25; Q9Y4L1	XBP1(S) activates chaperone genes; Scavenging by Class F Receptors	VEGFA-VEGFR2 signaling	3	0	5.382	0.0172813	168.7	31.3	10.81	24.63	High	High	High	High	High	High	1
High	O95861	3'(2'),5'-bisphosphate nucleotidase 1 OS=Homo sapiens OX=9606 GN=BPNT1 PE=1 SV=1	0	4.946	6	2	3	2	308	33.4	5.69	31	2	other metabolic processes;developmental processes	cytosol	other molecular function	Pf00459	10380	ENSG00000162813	BPNT1	A8K7C8; B4DPS5; B4DUS9; D3DTA9; hsa:10380; O95861; Q8WVL5; Q9UGJ3	Cytosolic sulfonation of small molecules		1	0	7.182	0.0240007	175.6	24.4	31.62	42.21	Peak Found	High	High	Peak Found	Peak Found	Peak Found	1
High	P50995	Annexin A11 OS=Homo sapiens OX=9606 GN=ANXA11 PE=1 SV=1	0	24.387	14	6	17	6	505	54.4	7.65	246	6	cell cycle OR cell proliferation;transport;other biological processes	cytosol;cytoskeleton;nucleus;other cytoplasmic organelle;other cell component	other molecular function	Pf00191	311	ENSG00000122359	ANXA11	B4DVE7; hsa:311; P50995			0	0	3.339	0.0135106	153.9	46.1	16.61	7.35	High	High	High	High	Peak Found	High	1
High	Q12765	Secernin-1 OS=Homo sapiens OX=9606 GN=SCRN1 PE=1 SV=2	0	4.18	3	1	6	1	414	46.4	4.75	124	1	protein metabolism;transport;other biological processes	other membranes;nucleus;other cell component	other molecular function	Pf03577	9805	ENSG00000136193	SCRN1	A8K0E9; B4DHM0; B4DIP5; C9JPG0; hsa:9805; Q12765; Q25QX7; Q8IWD1			0	0	2.339	0.0317386	140.1	59.9	18.73	13.25	High	High	High	High	High	High	1
High	O60218	Aldo-keto reductase family 1 member B10 OS=Homo sapiens OX=9606 GN=AKR1B10 PE=1 SV=2	0	14.457	20	4	7	4	316	36	7.84	127	4	other metabolic processes;other biological processes	non-structural extracellular;cytosol;mitochondrion;other cytoplasmic organelle	other molecular function	Pf00248	57016	ENSG00000198074	AKR1B10	A4D1P1; hsa:57016; O60218; O75890; Q6FHF3; Q8IWZ1	Retinoid metabolism and transport	Metapathway biotransformation Phase I and II	2	0	4.401	0.0175592	163	37	34.84	29.78	High	High	High	Peak Found	Peak Found	Peak Found	1
High	Q16881	Thioredoxin reductase 1, cytoplasmic OS=Homo sapiens OX=9606 GN=TXNRD1 PE=1 SV=3	0	3.688	2	1	4	1	649	70.9	7.39	106	1	cell cycle OR cell proliferation;developmental processes;signal transduction;other biological processes	cytosol;mitochondrion;nucleus;other cell component	other molecular function	Pf00462, Pf02852, Pf07992	7296	ENSG00000198431	TXNRD1	B7Z1F4; B7Z3Y8; B7Z904; E9PMY9; F5H780; hsa:7296; Q16881; Q6FI31; Q6VB40; Q6VB41; Q6VB42; Q6VBP2; Q6VBP3; Q6VBP4; Q6VBP5; Q6VBP9; Q6VBQ0; Q6YNQ1; Q76P53; Q7LA96; Q8WVC8; Q99475; Q9UES8; Q9UH79	Interconversion of nucleotide di- and triphosphates; TP53 Regulates Metabolic Genes; PPARA activates gene expression; Detoxification of Reactive Oxygen Species; NFE2L2 regulating anti-oxidant/detoxification enzymes; Metabolism of ingested H2SeO4 and H2SeO3 into H2Se; Uptake and function of diphtheria toxin; Metabolism of ingested MeSeO2H into MeSeH	Selenium micronutrient network; Selenium micronutrient network ; Selenium micronutrient network; Nuclear receptors meta-pathway; NRF2 pathway; Oxidative stress response; Ferroptosis; IL-24 Signaling pathway	16	0	6.69	0.0172813	174	26	31.58	24.61	High	High	High	Peak Found	Peak Found	Peak Found	1
High	P35221	Catenin alpha-1 OS=Homo sapiens OX=9606 GN=CTNNA1 PE=1 SV=1	0	27.207	11	7	22	7	906	100	6.29	210	7	cell adhesion;cell cycle OR cell proliferation;cell organization and biogenesis;stress response;developmental processes;signal transduction;other biological processes	plasma membrane;other membranes;cytosol;cytoskeleton;other cell component	cytoskeletal activity;other molecular function	Pf01044	1495	ENSG00000044115	CTNNA1	hsa:1495; P35221; Q12795; Q8N1C0	RHO GTPases activate IQGAPs; Myogenesis; VEGFR2 mediated vascular permeability; Adherens junctions interactions; Regulation of CDH11 function; Regulation of CDH19 Expression and Function; CDH11 homotypic and heterotypic interactions	Arrhythmogenic right ventricular cardiomyopathy; Apoptosis-related network due to altered Notch3 in ovarian cancer; VEGFA-VEGFR2 signaling; White fat cell differentiation; Endometrial cancer; Mechanoregulation and pathology of YAP/TAZ via Hippo and non-Hippo mechanisms; Hippo-Merlin signaling dysregulation; Pleural mesothelioma	15	0	2.672	0.0456777	145.5	54.5	10.65	30.61	High	High	High	High	High	High	1
High	O00233	26S proteasome non-ATPase regulatory subunit 9 OS=Homo sapiens OX=9606 GN=PSMD9 PE=1 SV=3	0	8.569	10	3	6	3	223	24.7	6.95	28	3	cell organization and biogenesis;protein metabolism;other metabolic processes;other biological processes	cytosol;nucleus;other cell component	other molecular function	Pf17820, Pf18265	5715	ENSG00000110801	PSMD9	B2RD35; G3V1Q6; hsa:5715; O00233; Q9BQ42	FCERI mediated NF-kB activation; Downstream TCR signaling; Antigen processing: Ubiquitination & Proteasome degradation; Activation of NF-kappaB in B cells; Oxygen-dependent proline hydroxylation of Hypoxia-inducible Factor Alpha; ER-Phagosome pathway; Cross-presentation of soluble exogenous antigens (endosomes); SCF-beta-TrCP mediated degradation of Emi1; APC/C:Cdc20 mediated degradation of Secur…	Proteasome degradation; Alzheimer's disease and miRNA effects; Parkin-ubiquitin proteasomal system pathway; Alzheimer's disease; IL-24 Signaling pathway	64	0	2.401	0.0563411	141.2	58.8	39.99	36.36	High	High	High	Peak Found	High	Peak Found	1
High	Q13951	Core-binding factor subunit beta OS=Homo sapiens OX=9606 GN=CBFB PE=1 SV=2	0	4.458	13	2	4	2	182	21.5	6.6	0	2	protein metabolism;RNA metabolism OR transcription;other metabolic processes;other biological processes	nucleus	nucleic acid binding activity;other molecular function	Pf02312	865	ENSG00000067955	CBFB	A8K347; hsa:865; Q13124; Q13951; Q9HCT2	RUNX1 regulates transcription of genes involved in differentiation of HSCs; Regulation of RUNX2 expression and activity; Regulation of RUNX3 expression and activity; RUNX2 regulates osteoblast differentiation; RUNX1 interacts with co-factors whose precise effect on RUNX1 targets is not known; Estrogen-dependent gene expression; RUNX1 regulates expression of components of tight junctions; RUNX1 re…	Dual hijack model of Vif in HIV infection; Hijack of ubiquitination by SARS-CoV-2	27	0	3.085	0.0479075	151	49	37.48	3.59	High	High	High	High	Peak Found	Peak Found	1
High	Q15661	Tryptase alpha/beta-1 OS=Homo sapiens OX=9606 GN=TPSAB1 PE=1 SV=1	0	6.674	8	2	8	2	275	30.5	7.11	56	2	cell organization and biogenesis;protein metabolism;stress response	other cell component	other molecular function	Pf00089	7177	ENSG00000172236	TPSAB1	D2E6R9; D2E6S1; hsa:7177; P15157; Q15661; Q15663; Q6B052; Q9H2Y4; Q9H2Y5; Q9UQI1	Activation of Matrix Metalloproteinases		1	0	4.478	0.0202163	163.5	36.5	28.32	13.19	High	High	High	Peak Found	High	High	1
High	O75874	Isocitrate dehydrogenase [NADP] cytoplasmic OS=Homo sapiens OX=9606 GN=IDH1 PE=1 SV=2	0	24.566	14	5	26	5	414	46.6	7.01	416	5	other metabolic processes;stress response;developmental processes;other biological processes	non-structural extracellular;cytosol;mitochondrion;other cytoplasmic organelle;other cell component	other molecular function	Pf00180	3417	ENSG00000138413	IDH1	hsa:3417; O75874; Q567U4; Q6FHQ6; Q7Z3V0; Q93090; Q9NTJ9; Q9UKW8	Neutrophil degranulation; Peroxisomal protein import; Abnormal conversion of 2-oxoglutarate to 2-hydroxyglutarate; NADPH regeneration; NFE2L2 regulating TCA cycle genes	Glutathione metabolism; TCA cycle and deficiency of pyruvate dehydrogenase complex (PDHc); Amino acid metabolism	8	0	3.838	0.0557331	158.7	41.3	16.26	46.76	High	High	High	High	High	High	1
High	P01594	Immunoglobulin kappa variable 1-33 OS=Homo sapiens OX=9606 GN=IGKV1-33 PE=1 SV=2	0	14.369	14	1	15	1	117	12.8	4.78	684	1	other biological processes	non-structural extracellular;plasma membrane;other membranes;other cell component	other molecular function	Pf07686		ENSG00000242076; ENSG00000282811	IGKV1-33	A0A087WZH9; P01594; P01603	FCERI mediated NF-kB activation; Scavenging of heme from plasma; Initial triggering of complement; Classical antibody-mediated complement activation; Immunoregulatory interactions between a Lymphoid and a non-Lymphoid cell; Cell surface interactions at the vascular wall; FCGR activation; Regulation of actin dynamics for phagocytic cup formation; Role of phospholipids in phagocytosis; Role of LAT2…		19	0	7.155	0.0547435	175.5	24.5	83.15	15.03	High	High	High	High	High	High	1
High	P20618	Proteasome subunit beta type-1 OS=Homo sapiens OX=9606 GN=PSMB1 PE=1 SV=2	0	6.803	12	3	5	3	241	26.5	8.13	31	3	protein metabolism;other metabolic processes	non-structural extracellular;cytosol;nucleus;other cell component		Pf00227	5689	ENSG00000008018	PSMB1	B5BU76; hsa:5689; P20618; Q9BWA8	FCERI mediated NF-kB activation; Downstream TCR signaling; Antigen processing: Ubiquitination & Proteasome degradation; Activation of NF-kappaB in B cells; Oxygen-dependent proline hydroxylation of Hypoxia-inducible Factor Alpha; ER-Phagosome pathway; Cross-presentation of soluble exogenous antigens (endosomes); SCF-beta-TrCP mediated degradation of Emi1; APC/C:Cdc20 mediated degradation of Secur…	Proteasome degradation; Alzheimer's disease and miRNA effects; Alzheimer's disease	63	0	6.216	0.0331026	172.3	27.7	0.81	33.98	High	Peak Found	High	Peak Found	Peak Found	Peak Found	1
High	P00738	Haptoglobin OS=Homo sapiens OX=9606 GN=HP PE=1 SV=1	0	45.898	27	12	42	12	406	45.2	6.58	564	12	stress response;other biological processes	non-structural extracellular;other cell component	other molecular function	Pf00089	3240	ENSG00000257017	HP	B0AZL5; hsa:3240; P00737; P00738; Q0VAC4; Q0VAC5; Q2PP15; Q3B7J0; Q6LBY9; Q9UC67	Neutrophil degranulation; Scavenging of heme from plasma	Network map of SARS-CoV-2 signaling pathway	3	0	7.224	0.0224666	175.7	24.3	45.76	21.44	High	High	High	High	High	High	1
High	P18085	ADP-ribosylation factor 4 OS=Homo sapiens OX=9606 GN=ARF4 PE=1 SV=3	0	24.804	40	5	17	2	180	20.5	7.14	318	5	cell cycle OR cell proliferation;cell organization and biogenesis;transport;developmental processes;other biological processes	plasma membrane;other membranes;cytosol;ER/Golgi;other cell component	signal transduction activity or receptor binding;enzyme regulator activity;other molecular function	Pf00025	378	ENSG00000168374	ARF4	B2R7J7; hsa:378; P18085; P21371	COPI-mediated anterograde transport; COPI-dependent Golgi-to-ER retrograde traffic; VxPx cargo-targeting to cilium	VEGFA-VEGFR2 signaling	4	3	4.458	0.042135	163.4	36.6	10.37	38.89	High	Peak Found	High	High	Peak Found	High	1
High	Q9NZU5	LIM and cysteine-rich domains protein 1 OS=Homo sapiens OX=9606 GN=LMCD1 PE=1 SV=1	0	4.45	5	1	3	1	365	40.8	7.93	69	1	other biological processes	nucleus;other cell component	other molecular function	Pf00412, Pf06297	29995	ENSG00000071282	LMCD1	B4DG80; hsa:29995; Q9NZU5	Surfactant metabolism		1	0	3.339	0.0491932	153.9	46.1	19.2	41.41	High	Peak Found	High	Peak Found	High	Peak Found	1
High	P04626	Receptor tyrosine-protein kinase erbB-2 OS=Homo sapiens OX=9606 GN=ERBB2 PE=1 SV=1	0.001	3.582	1	1	4	1	1255	137.8	5.91	34	1	cell cycle OR cell proliferation;cell organization and biogenesis;protein metabolism;other metabolic processes;stress response;developmental processes;signal transduction;other biological processes	plasma membrane;other membranes;cytosol;nucleus;other cytoplasmic organelle;other cell component	signal transduction activity or receptor binding;kinase activity;other molecular function	Pf00757, Pf01030, Pf07714, Pf14843, Pf21314	2064	ENSG00000141736	ERBB2	B2RZG3; B4DHN3; hsa:2064; P04626; Q14256; Q6LDV1; Q9UMK4; X5D2V5	ERBB2 Regulates Cell Motility; PIP3 activates AKT signaling; Constitutive Signaling by Aberrant PI3K in Cancer; PI5P, PP2A and IER3 Regulate PI3K/AKT Signaling; RAF/MAP kinase cascade; SHC1 events in ERBB2 signaling; GRB7 events in ERBB2 signaling; Downregulation of ERBB2:ERBB3 signaling; GRB2 events in ERBB2 signaling; PI3K events in ERBB2 signaling; ERBB2 Activates PTK6 Signaling; Signaling by …	Leptin signaling pathway; Prolactin signaling pathway; Glioblastoma signaling pathways; Mammary gland development pathway - Puberty (Stage 2 of 4); Mammary gland development pathway - Pregnancy and lactation (Stage 3 of 4); Bladder cancer; Extracellular vesicle-mediated signaling in recipient cells; Focal adhesion; RAC1/PAK1/p38/MMP2 pathway; Pathways affected in adenoid cystic carcinoma; Physico…	52	0	11.093	0.0234945	183.5	16.5	29.33	55.78	High	High	High	Peak Found	Not Found	High	1
High	Q99460	26S proteasome non-ATPase regulatory subunit 1 OS=Homo sapiens OX=9606 GN=PSMD1 PE=1 SV=2	0	13.605	7	4	4	4	953	105.8	5.39	32	4	protein metabolism;other metabolic processes;other biological processes	non-structural extracellular;cytosol;nucleus;other cytoplasmic organelle;other cell component	enzyme regulator activity;other molecular function	Pf01851, Pf13646, Pf18004, Pf21505	5707	ENSG00000173692	PSMD1	B8ZZH9; hsa:5707; Q24JU0; Q53TI2; Q6GMU5; Q6P2P4; Q6PJM7; Q6PKG9; Q86VU1; Q8IV79; Q99460	FCERI mediated NF-kB activation; Downstream TCR signaling; Antigen processing: Ubiquitination & Proteasome degradation; Activation of NF-kappaB in B cells; Oxygen-dependent proline hydroxylation of Hypoxia-inducible Factor Alpha; ER-Phagosome pathway; Cross-presentation of soluble exogenous antigens (endosomes); SCF-beta-TrCP mediated degradation of Emi1; APC/C:Cdc20 mediated degradation of Secur…	Proteasome degradation; Alzheimer's disease and miRNA effects; Parkin-ubiquitin proteasomal system pathway; Alzheimer's disease	64	0	3.164	0.00873798	152	48	7.75	5.11	High	Peak Found	High	Peak Found	Peak Found	High	1
High	Q13765	Nascent polypeptide-associated complex subunit alpha OS=Homo sapiens OX=9606 GN=NACA PE=1 SV=1	0	14.908	13	2	13	2	215	23.4	4.56	286	2	protein metabolism;other metabolic processes;stress response;transport;developmental processes;other biological processes	translational apparatus;nucleus;other cell component	nucleic acid binding activity;other molecular function	Pf01849, Pf19026	4666	ENSG00000196531	NACA	A8MTN7; B2R4P8; F8VU71; hsa:4666; Q13765; Q3KQV4; Q53A18; Q53G46		IL-18 signaling pathway	1	0	3.6	0.0103185	156.5	43.5	8.65	14.45	High	High	High	High	High	High	1
High	P61106	Ras-related protein Rab-14 OS=Homo sapiens OX=9606 GN=RAB14 PE=1 SV=4	0	16.501	30	4	9	3	215	23.9	6.21	146	4	cell organization and biogenesis;stress response;transport;signal transduction;other biological processes	plasma membrane;other membranes;cytosol;ER/Golgi;other cytoplasmic organelle;other cell component	cytoskeletal activity;other molecular function	Pf00071	51552	ENSG00000119396	RAB14	B3KR31; hsa:51552; P35287; P61106; Q5JVD4; Q6Q7K5; Q969L0; Q9UI11	Neutrophil degranulation; Translocation of SLC2A4 (GLUT4) to the plasma membrane; RAB geranylgeranylation; RAB GEFs exchange GTP for GDP on RABs; Synthesis of PIPs at the plasma membrane	Focal adhesion: PI3K-Akt-mTOR-signaling pathway; Ciliary landscape	7	0	4.571	0.0202163	164.1	35.9	39.55	25.78	High	High	High	Not Found	Peak Found	Not Found	1
High	P51148	Ras-related protein Rab-5C OS=Homo sapiens OX=9606 GN=RAB5C PE=1 SV=2	0	19.718	25	4	15	4	216	23.5	8.41	221	4	transport	plasma membrane;other membranes;other cytoplasmic organelle;other cell component	other molecular function	Pf00071	5878	ENSG00000108774	RAB5C	F8W1H5; hsa:5878; P51148; Q6FH55; Q9P0Y5	Neutrophil degranulation; RAB geranylgeranylation; RAB GEFs exchange GTP for GDP on RABs; Golgi Associated Vesicle Biogenesis; Clathrin-mediated endocytosis; TBC/RABGAPs	Ras signaling; Inhibition of exosome biogenesis and secretion by Manumycin A in CRPC cells	8	0	5.168	0.0242977	167.6	32.4	15.38	34.77	High	High	High	High	High	High	1
High	Q9Y5P6	Mannose-1-phosphate guanyltransferase beta OS=Homo sapiens OX=9606 GN=GMPPB PE=1 SV=2	0	4.986	3	1	5	1	360	39.8	6.61	68	1	protein metabolism;other metabolic processes	other cell component	other molecular function	Pf00132, Pf00483	29925	ENSG00000173540	GMPPB	A8K6N5; hsa:29925; Q9H7U3; Q9Y5P6	Synthesis of GDP-mannose	N-glycan biosynthesis	2	0	4.382	0.0177048	162.8	37.2	25.97	31.04	High	High	High	Peak Found	High	High	1
High	O60763	General vesicular transport factor p115 OS=Homo sapiens OX=9606 GN=USO1 PE=1 SV=2	0	14.409	4	3	10	3	962	107.8	4.91	262	3	cell organization and biogenesis;transport;signal transduction;other biological processes	other membranes;cytosol;cytoskeleton;ER/Golgi;nucleus;other cell component		Pf04869, Pf04871, Pf18770	8615	ENSG00000138768	USO1	B2RAQ0; hsa:8615; O60763; Q6PK63; Q86TB8; Q8N592	COPI-mediated anterograde transport; COPII-mediated vesicle transport; Golgi Cisternae Pericentriolar Stack Reorganization		3	0	4.456	0.0174749	163.3	36.7	8.45	21.71	High	High	High	High	High	High	1
High	O75937	DnaJ homolog subfamily C member 8 OS=Homo sapiens OX=9606 GN=DNAJC8 PE=1 SV=2	0	3.891	6	1	1	1	253	29.8	9.06	23	1		cytosol;nucleus;other cell component	other molecular function	Pf00226	22826	ENSG00000126698; ENSG00000285317	DNAJC8	B4DUU4; D3DPM0; hsa:22826; O75937; Q6IBA4; Q8N4Z5; Q9P051; Q9P067	mRNA Splicing - Major Pathway	mRNA processing	2	0	6.187	0.07134	172.2	27.8	2.84	59.21	Peak Found	Peak Found	High	Peak Found	Not Found	Not Found	1
High	P01911	HLA class II histocompatibility antigen, DRB1 beta chain OS=Homo sapiens OX=9606 GN=HLA-DRB1 PE=1 SV=2	0	15.417	21	5	11	4	266	29.9	7.74	160	5	cell organization and biogenesis;stress response;signal transduction;other biological processes	plasma membrane;other membranes;cytoskeleton;ER/Golgi;other cytoplasmic organelle;other cell component	signal transduction activity or receptor binding;cytoskeletal activity;other molecular function	Pf00969, Pf07654	3123	ENSG00000196126	HLA-DRB1	A0MWF2; A0N0W1; A2ICT1; A2TGX3; A4F5N0; A4ZXA5; A4ZXA6; A4ZY86; A5H000; A5HKN8; A7DZP9; A7LA26; A7UHG2; A7X5B1; A7X5B7; A7X5E0; A7X5E6; A7X5H8; A7X5J4; A7X5K7; A8K098; A8YQE9; A9JPG0; B0BK85; B0LUZ6; B0UYW1; B1GWE7; B2CR03; B2LVF9; B2NJ29; B2ZCY1; B3VTP8; B3VTQ3; B5A8Y2; B5A8Y3; B5B8U0; B5B9V5; B5B9V6; B5LZ25; B5QSK8; B6VCX2; B6VEL9; B7UDB2; B9VRA4; B9X248; C0LAB5; hsa:3123; O02876; O02930; O1958…	Downstream TCR signaling; Phosphorylation of CD3 and TCR zeta chains; Translocation of ZAP-70 to Immunological synapse; Generation of second messenger molecules; PD-1 signaling; MHC class II antigen presentation; Interferon gamma signaling	Allograft rejection; Vitamin D receptor pathway; Ebola virus infection in host; Cancer immunotherapy by PD-1 blockade; Pathogenesis of SARS-CoV-2 mediated by nsp9-nsp10 complex; Genes associated with the development of rheumatoid arthritis; Network map of SARS-CoV-2 signaling pathway; Cell interactions of the pancreatic cancer microenvironment; Cytokines and inflammatory response; Primary ovarian…	18	1	10.249	0.0272173	182.2	17.8	48.61	9.05	High	High	High	High	High	Peak Found	1
High	Q08257	Quinone oxidoreductase OS=Homo sapiens OX=9606 GN=CRYZ PE=1 SV=1	0	27.919	29	6	26	6	329	35.2	8.44	197	6	cell organization and biogenesis;other metabolic processes;other biological processes	cytosol	nucleic acid binding activity;other molecular function	Pf08240, Pf13602	1429	ENSG00000116791	CRYZ	A6NN60; D3DQ76; hsa:1429; Q08257; Q53FT0; Q59EU7; Q5HYE7; Q6NSK9			0	0	5.826	0.0196205	170.7	29.3	26.89	5.61	High	High	High	High	High	High	1
High	O43488	Aflatoxin B1 aldehyde reductase member 2 OS=Homo sapiens OX=9606 GN=AKR7A2 PE=1 SV=3	0	11.212	11	3	7	3	359	39.6	7.17	74	3	other metabolic processes	cytosol;mitochondrion;ER/Golgi;other cell component	other molecular function	Pf00248	8574	ENSG00000053371	AKR7A2	hsa:8574; O43488; O75749; Q5TG63	Aflatoxin activation and detoxification	Aflatoxin B1 metabolism; Metapathway biotransformation Phase I and II	3	0	7.952	0.0147237	177.7	22.3	17.76	33.66	High	High	High	Peak Found	Peak Found	Peak Found	1
High	P51606	N-acylglucosamine 2-epimerase OS=Homo sapiens OX=9606 GN=RENBP PE=1 SV=3	0.006	2.473	3	1	2	1	417	47.7	6.25	22	1	other metabolic processes;other biological processes	cytosol	enzyme regulator activity;other molecular function	Pf07221	5973	ENSG00000102032	RENBP	B4DNZ3; hsa:5973; P51606; Q96BI6	Synthesis of UDP-N-acetyl-glucosamine		1	0	5.737	0.0123187	170.3	29.7	21.42	26.95	Peak Found	Peak Found	High	Not Found	High	Not Found	1
High	P17813	Endoglin OS=Homo sapiens OX=9606 GN=ENG PE=1 SV=2	0.001	3.455	2	1	3	1	658	70.5	6.61	68	1	cell adhesion;cell organization and biogenesis;stress response;transport;developmental processes;signal transduction;other biological processes	non-structural extracellular;plasma membrane;other membranes;nucleus;other cell component	signal transduction activity or receptor binding;kinase activity;other molecular function		2022	ENSG00000106991	ENG	hsa:2022; P17813; Q14248; Q14926; Q5T9C0		Hypothesized pathways in pathogenesis of cardiovascular disease; VEGFA-VEGFR2 signaling; TGF-beta receptor signaling in skeletal dysplasias; TGF-beta receptor signaling	4	0	8.164	0.0167835	178.2	21.8	32.63	36.42	High	High	High	Not Found	Not Found	Not Found	1
High	P43034	Platelet-activating factor acetylhydrolase IB subunit beta OS=Homo sapiens OX=9606 GN=PAFAH1B1 PE=1 SV=2	0	21.272	16	6	15	6	410	46.6	7.37	100	6	cell-cell signaling;cell cycle OR cell proliferation;cell organization and biogenesis;other metabolic processes;stress response;transport;developmental processes;signal transduction;other biological processes	other membranes;cytosol;cytoskeleton;nucleus;other cell component	cytoskeletal activity;other molecular function	Pf00400, Pf08513	5048	ENSG00000007168	PAFAH1B1	B2R7Q7; hsa:5048; P43034; Q8WZ88; Q8WZ89	Separation of Sister Chromatids; Resolution of Sister Chromatid Cohesion; Recruitment of NuMA to mitotic centrosomes; RHO GTPases Activate Formins; COPI-independent Golgi-to-ER retrograde traffic; EML4 and NUDC in mitotic spindle formation; Regulation of PLK1 Activity at G2/M Transition; Loss of Nlp from mitotic centrosomes; Recruitment of mitotic centrosome proteins and complexes; Anchoring of t…	Wnt signaling pathway and pluripotency; Ciliary landscape; Neurogenesis regulation in the olfactory epithelium; PAFAH1B1 copy number variation	18	0	3.892	0.0177048	159.1	40.9	6.92	19.64	High	High	High	High	Peak Found	High	1
High	P55209	Nucleosome assembly protein 1-like 1 OS=Homo sapiens OX=9606 GN=NAP1L1 PE=1 SV=1	0	13.788	12	3	13	2	391	45.3	4.46	112	3	cell organization and biogenesis;DNA metabolism;other metabolic processes;developmental processes;other biological processes	nucleus;other cell component	other molecular function	Pf00956	4673	ENSG00000187109	NAP1L1	B3KNT8; B3KV44; hsa:4673; P55209		VEGFA-VEGFR2 signaling; Overlap between signal transduction pathways contributing to LMNA laminopathies	2	1	2.385	0.045443	140.9	59.1	32.34	36.8	High	High	High	Not Found	High	High	1
High	P11766	Alcohol dehydrogenase class-3 OS=Homo sapiens OX=9606 GN=ADH5 PE=1 SV=4	0	30.55	15	5	22	5	374	39.7	7.49	281	5	protein metabolism;other metabolic processes;stress response;other biological processes	cytosol;mitochondrion	other molecular function	Pf00107, Pf08240	128	ENSG00000197894	ADH5	hsa:128; P11766; Q6FHR2	Ethanol oxidation	Folate-alcohol and cancer pathway hypotheses; Amino acid metabolism	3	0	3.395	0.0139486	154.5	45.5	8.73	17.55	High	High	High	High	Peak Found	High	1
High	P20591	Interferon-induced GTP-binding protein Mx1 OS=Homo sapiens OX=9606 GN=MX1 PE=1 SV=4	0	14.475	7	4	11	4	662	75.5	5.83	79	4	stress response;signal transduction;other biological processes	other membranes;cytosol;cytoskeleton;ER/Golgi;nucleus;other cell component	cytoskeletal activity;other molecular function	Pf00350, Pf01031, Pf02212	4599	ENSG00000157601	MX1	B2RDA5; B3KU10; C9IYV7; C9J8D6; C9JN19; C9JN88; C9JUL1; C9JZS6; D3DSI8; hsa:4599; P20591; Q86YP5; Q96CI3	Interferon alpha/beta signaling; ISG15 antiviral mechanism	Immune response to tuberculosis; Measles virus infection; SARS-CoV-2 innate immunity evasion and cell-specific immune response	5	0	3.539	0.053054	155.9	44.1	9.48	38.11	High	High	High	High	Peak Found	High	1
High	P06744	Glucose-6-phosphate isomerase OS=Homo sapiens OX=9606 GN=GPI PE=1 SV=4	0	41.738	16	8	47	8	558	63.1	8.32	751	8	other metabolic processes;stress response;developmental processes;signal transduction;other biological processes	non-structural extracellular;plasma membrane;other membranes;cytosol;other cell component	signal transduction activity or receptor binding;other molecular function	Pf00342	2821	ENSG00000105220	GPI	B4DG39; hsa:2821; P06744; Q9BRD3; Q9BSK5; Q9UHE6	Neutrophil degranulation; Glycolysis; Gluconeogenesis; TP53 Regulates Metabolic Genes	Cori cycle; Clear cell renal cell carcinoma pathways; Metabolic reprogramming in colon cancer; Aerobic glycolysis; N-glycan biosynthesis; Disorders of fructose metabolism; Glycolysis and gluconeogenesis; Metabolic Epileptic Disorders; UDP-derived sugars synthesis in fibroblasts	13	0	4.028	0.0146674	160.2	39.8	27.93	27.8	High	High	High	High	High	High	1
High	P16949	Stathmin OS=Homo sapiens OX=9606 GN=STMN1 PE=1 SV=3	0	12.967	30	4	19	4	149	17.3	5.97	138	4	cell cycle OR cell proliferation;cell organization and biogenesis;developmental processes;signal transduction;other biological processes	other membranes;cytosol;cytoskeleton;other cell component	cytoskeletal activity	Pf00836	3925	ENSG00000117632	STMN1	A2A2D1; B2R4E7; B7Z8N4; D3DPJ5; hsa:3925; P16949	Nuclear signaling by ERBB4	Microtubule cytoskeleton regulation; Retinoblastoma gene in cancer; RAC1/PAK1/p38/MMP2 pathway; MAPK signaling pathway; EGF/EGFR signaling pathway; IL-18 signaling pathway	7	0	7.084	0.0228459	175.3	24.7	19.52	41.45	High	High	High	High	High	High	1
High	Q15370	Elongin-B OS=Homo sapiens OX=9606 GN=ELOB PE=1 SV=1	0	8.57	25	3	9	3	118	13.1	4.88	58	3	cell organization and biogenesis;protein metabolism;RNA metabolism OR transcription;other metabolic processes;other biological processes	cytosol;nucleus;other cell component	other molecular function	Pf00240	6923	ENSG00000103363	ELOB	B7WPD3; hsa:6923; Q15370	Regulation of expression of SLITs and ROBOs; Antigen processing: Ubiquitination & Proteasome degradation; Oxygen-dependent proline hydroxylation of Hypoxia-inducible Factor Alpha; Vif-mediated degradation of APOBEC3G; Neddylation; Inactivation of CSF3 (G-CSF) signaling; Formation of RNA Pol II elongation complex ; Formation of HIV elongation complex in the absence of HIV Tat; Formation of HIV-1 e…	Dual hijack model of Vif in HIV infection; Type 2 papillary renal cell carcinoma; Hijack of ubiquitination by SARS-CoV-2; Modulators of TCR signaling and T cell activation; IL-24 Signaling pathway	22	0	2.994	0.0708393	149.9	50.1	19.8	47.42	High	High	High	High	High	High	1
High	P35442	Thrombospondin-2 OS=Homo sapiens OX=9606 GN=THBS2 PE=1 SV=2	0	6.084	4	3	4	2	1172	129.9	4.83	20	3	cell adhesion;other biological processes	extracellular matrix;other cell component	other molecular function	Pf00090, Pf00093, Pf02412, Pf05735, Pf12947	7058	ENSG00000186340	THBS2	A6H8N1; A7E232; hsa:7058; P35442; Q5RI52	Defective B3GALTL causes PpS; O-glycosylation of TSR domain-containing proteins; Signaling by PDGF	miRNA targets in ECM and membrane receptors; Focal adhesion; Focal adhesion: PI3K-Akt-mTOR-signaling pathway; miR-509-3p alteration of YAP1/ECM axis; PI3K-Akt signaling pathway	8	0	7.758	0.0273505	177.2	22.8	42.21	57.49	Peak Found	High	High	Not Found	Not Found	High	1
High	Q9UMR2	ATP-dependent RNA helicase DDX19B OS=Homo sapiens OX=9606 GN=DDX19B PE=1 SV=1	0	10.863	7	3	9	3	479	53.9	6.3	125	3	other metabolic processes;transport	nucleus;other cell component	nucleic acid binding activity;other molecular function	Pf00270, Pf00271	11269	ENSG00000157349	DDX19B	B3KNE9; B4DXS6; E7EMK4; hsa:11269; Q6FIB7; Q6IAE0; Q96KE7; Q9H0U0; Q9UMR2			0	0	4.698	0.00873798	164.9	35.1	11.79	8.41	High	High	High	High	High	High	1
High	P51452	Dual specificity protein phosphatase 3 OS=Homo sapiens OX=9606 GN=DUSP3 PE=1 SV=1	0.009	2.169	6	1	2	1	185	20.5	7.8	46	1	protein metabolism;other metabolic processes;other biological processes	plasma membrane;cytosol;nucleus;other cell component	signal transduction activity or receptor binding;cytoskeletal activity;other molecular function	Pf00782	1845	ENSG00000108861	DUSP3	D3DX45; hsa:1845; P51452; Q5U0J1; Q8IYJ9	ERKs are inactivated	MAPK signaling pathway; Fragile X syndrome	3	0	8.245	0.0782681	178.4	21.6	54.3	35.09	High	Not Found	Peak Found	Not Found	Not Found	High	1
High	P13645	Keratin, type I cytoskeletal 10 OS=Homo sapiens OX=9606 GN=KRT10 PE=1 SV=6	0	150.024	42	27	245	22	584	58.8	5.21	5770	27	cell organization and biogenesis;protein metabolism;other metabolic processes;other biological processes	plasma membrane;cytosol;cytoskeleton;other cell component	bone, tooth or skin structural activity;other molecular function	Pf00038	3858	ENSG00000186395	KRT10	hsa:3858; P13645; Q14664; Q8N175	Formation of the cornified envelope		2	4	3.115	0.00938115	151.4	48.6	5.18	9.88	High	High	High	High	High	High	1
High	P61006	Ras-related protein Rab-8A OS=Homo sapiens OX=9606 GN=RAB8A PE=1 SV=1	0	16.79	27	5	25	2	207	23.7	9.07	342	5	cell cycle OR cell proliferation;cell organization and biogenesis;other metabolic processes;transport;developmental processes;other biological processes	plasma membrane;other membranes;cytosol;cytoskeleton;ER/Golgi;other cytoplasmic organelle;other cell component	cytoskeletal activity;other molecular function	Pf00071	4218	ENSG00000167461	RAB8A	B4DEK7; hsa:4218; P24407; P61006; Q6FHV5	Translocation of SLC2A4 (GLUT4) to the plasma membrane; RAB GEFs exchange GTP for GDP on RABs; RAB geranylgeranylation; TBC/RABGAPs; Regulation of PLK1 Activity at G2/M Transition; Anchoring of the basal body to the plasma membrane; VxPx cargo-targeting to cilium	Focal adhesion: PI3K-Akt-mTOR-signaling pathway; Ciliary landscape; Joubert syndrome	10	0	3.034	0.0739491	150.4	49.6	54.4	52.97	High	High	High	Peak Found	High	Peak Found	1
High	P55327	Tumor protein D52 OS=Homo sapiens OX=9606 GN=TPD52 PE=1 SV=2	0	31.338	51	6	15	6	224	24.3	4.83	324	6	transport;other biological processes	ER/Golgi;other cell component	other molecular function	Pf04201	7163	ENSG00000076554	TPD52	B7Z414; C9J502; D0UFD1; D0UFD2; D0UFD3; D0UFD4; D0UFD5; E5RKB4; hsa:7163; P55327; Q13056; Q53EK8; Q6FGP3; Q6FGS3; Q86YZ2; Q9UCX8	Golgi Associated Vesicle Biogenesis		1	0	3.85	0.0202163	158.8	41.2	22.09	9.6	High	High	High	High	High	High	1
High	O94903	Pyridoxal phosphate homeostasis protein OS=Homo sapiens OX=9606 GN=PLPBP PE=1 SV=1	0	7.174	11	3	5	3	275	30.3	7.5	29	3		cytosol;other cell component	other molecular function	Pf01168		ENSG00000147471	PLPBP	hsa:11212; O94903; Q6FI94			0	0	2.37	0.0432646	140.7	59.3	16.77	29.95	High	Peak Found	High	Peak Found	Peak Found	High	1
High	P04264	Keratin, type II cytoskeletal 1 OS=Homo sapiens OX=9606 GN=KRT1 PE=1 SV=6	0	212.577	47	33	340	26	644	66	8.12	9040	33	cell organization and biogenesis;protein metabolism;other metabolic processes;stress response;other biological processes	non-structural extracellular;plasma membrane;other membranes;cytosol;cytoskeleton;other cell component	bone, tooth or skin structural activity;other molecular function	Pf00038, Pf16208, Pf16210	3848	ENSG00000167768	KRT1	B2RA01; hsa:3848; P04264; P85925; P86104; Q14720; Q6GSJ0; Q9H298	Neutrophil degranulation; Formation of the cornified envelope	Corticotropin-releasing hormone signaling pathway; IL-24 Signaling pathway	5	7	2.948	0.0240812	149.3	50.7	20.47	6.28	High	High	High	High	High	High	1
High	P17987	T-complex protein 1 subunit alpha OS=Homo sapiens OX=9606 GN=TCP1 PE=1 SV=1	0	19.985	18	7	24	7	556	60.3	6.11	168	7	cell organization and biogenesis;protein metabolism;other metabolic processes;other biological processes	cytosol;cytoskeleton;ER/Golgi;other cell component	other molecular function	Pf00118	6950	ENSG00000120438	TCP1	E1P5B2; hsa:6950; P17987; Q15556; Q5TCM3	Gene and protein expression by JAK-STAT signaling after Interleukin-12 stimulation; Formation of tubulin folding intermediates by CCT/TriC; BBSome-mediated cargo-targeting to cilium; Association of TriC/CCT with target proteins during biosynthesis; Cooperation of PDCL (PhLP1) and TRiC/CCT in G-protein beta folding; Prefoldin mediated transfer of substrate to CCT/TriC; Folding of actin by CCT/TriC	16p11.2 proximal deletion syndrome	8	0	3.297	0.0272173	153.5	46.5	4.73	21.92	High	High	High	High	High	High	1
High	Q9HB40	Retinoid-inducible serine carboxypeptidase OS=Homo sapiens OX=9606 GN=SCPEP1 PE=1 SV=1	0	6.304	4	2	4	2	452	50.8	5.81	59	2	protein metabolism;other metabolic processes;other biological processes	cytosol	other molecular function	Pf00450	59342	ENSG00000121064	SCPEP1	hsa:59342; Q96A94; Q9H3F0; Q9HB40			0	0	9.638	0.0102021	181.2	18.8	23.57	14.33	Peak Found	High	High	Peak Found	Peak Found	High	1
High	P49419	Alpha-aminoadipic semialdehyde dehydrogenase OS=Homo sapiens OX=9606 GN=ALDH7A1 PE=1 SV=5	0	4.654	4	2	4	2	539	58.5	7.99	16	2	other metabolic processes;other biological processes	cytosol;mitochondrion;nucleus	other molecular function	Pf00171	501	ENSG00000164904	ALDH7A1	B2R669; B4DIC7; B4DMA0; E7EPT3; hsa:501; O14619; P49419; Q6IPU8; Q9BUL4	Lysine catabolism; Choline catabolism	Amino acid metabolism; Vitamin B6-dependent and responsive disorders; Cerebral organic acidurias, including diseases; Diet-dependent trimethylamine/trimethylamine N-oxide metabolism ; Metabolic Epileptic Disorders	7	0	4.429	0.0320386	163.2	36.8	27.55	41.32	High	High	High	Peak Found	Peak Found	Peak Found	1
High	P04233	HLA class II histocompatibility antigen gamma chain OS=Homo sapiens OX=9606 GN=CD74 PE=1 SV=3	0	3.9	4	1	3	1	296	33.5	8.44	49	1	cell organization and biogenesis;protein metabolism;other metabolic processes;stress response;transport;signal transduction;other biological processes	plasma membrane;other membranes;ER/Golgi;nucleus;other cytoplasmic organelle;other cell component	signal transduction activity or receptor binding;other molecular function	Pf00086, Pf08831, Pf09307	972	ENSG00000019582	CD74	A8K7R1; B4DNE8; D3DQG3; D3DQG4; hsa:972; P04233; Q14597; Q29832; Q5U0J8; Q8SNA0; Q8WLP6	MHC class II antigen presentation; Cell surface interactions at the vascular wall	Macrophage markers	3	0	6.78	0.0433647	174.3	25.7	44.08	25.65	High	High	High	Peak Found	Not Found	Peak Found	1
High	P00450	Ceruloplasmin OS=Homo sapiens OX=9606 GN=CP PE=1 SV=1	0	76.75	24	17	58	17	1065	122.1	5.72	775	17	transport;other biological processes	non-structural extracellular;plasma membrane;other membranes;ER/Golgi	other molecular function	Pf00394, Pf07731, Pf07732	1356	ENSG00000047457	CP	hsa:1356; P00450; Q14063; Q2PP18; Q9UKS4	Regulation of Insulin-like Growth Factor (IGF) transport and uptake by Insulin-like Growth Factor Binding Proteins (IGFBPs); Post-translational protein phosphorylation; Metal ion SLC transporters; Iron uptake and transport; Defective SLC40A1 causes hemochromatosis 4 (HFE4) (macrophages); Defective CP causes aceruloplasminemia (ACERULOP)	Ferroptosis; Neurodegeneration with brain iron accumulation (NBIA) subtypes pathway; Iron metabolism disorders	9	0	4.396	0.00873798	162.9	37.1	9.91	14.29	High	High	High	High	High	High	1
High	A0A0C4DH72	Immunoglobulin kappa variable 1-6 OS=Homo sapiens OX=9606 GN=IGKV1-6 PE=3 SV=1	0	4.699	14	1	1	1	117	12.7	8.29	57	1	other biological processes	non-structural extracellular;plasma membrane;other membranes;other cell component		Pf07686		ENSG00000239855; ENSG00000282163	IGKV1-6	A0A0C4DH72			0	0	6.118	0.0400423	171.9	28.1	68.85	59.54	Peak Found	Peak Found	High	Not Found	Not Found	Not Found	1
High	P24821	Tenascin OS=Homo sapiens OX=9606 GN=TNC PE=1 SV=3	0	39.453	7	11	28	11	2201	240.7	4.89	214	11	cell adhesion;cell-cell signaling;cell cycle OR cell proliferation;cell organization and biogenesis;stress response;developmental processes;other biological processes	extracellular matrix;ER/Golgi	extracellular structural activity;other molecular function	Pf00041, Pf00147, Pf07974, Pf18720	3371	ENSG00000041982	TNC	C9IYT7; C9J575; C9J6D9; C9J848; hsa:3371; P24821; Q14583; Q15567; Q5T7S3	Regulation of Insulin-like Growth Factor (IGF) transport and uptake by Insulin-like Growth Factor Binding Proteins (IGFBPs); Post-translational protein phosphorylation; Integrin cell surface interactions; ECM proteoglycans; Syndecan interactions	Focal adhesion; Amplification and expansion of oncogenic pathways as metastatic traits; TGF-beta signaling in thyroid cells for epithelial-mesenchymal transition; Focal adhesion: PI3K-Akt-mTOR-signaling pathway; PI3K-Akt signaling pathway; Orexin receptor pathway; Markers of kidney cell lineage; Cell lineage map for neuronal differentiation	13	0	3.279	0.0197283	153.3	46.7	28.16	12.52	High	High	High	High	High	High	1
High	P10768	S-formylglutathione hydrolase OS=Homo sapiens OX=9606 GN=ESD PE=1 SV=2	0	7.324	8	1	4	1	282	31.4	7.02	15	1	other metabolic processes	cytosol;ER/Golgi;other cell component	other molecular function	Pf00756	2098	ENSG00000139684	ESD	hsa:2098; P10768; Q5TBU8; Q5TBV0; Q5TBV2; Q9BVJ2	Glutathione conjugation	Phase I biotransformations, non P450	2	0	12.479	0.0177455	185.2	14.8	13.73	38.33	Peak Found	High	High	Peak Found	Peak Found	High	1
High	P01024	Complement C3 OS=Homo sapiens OX=9606 GN=C3 PE=1 SV=2	0	256.777	37	54	290	54	1663	187	6.4	4891	54	cell organization and biogenesis;protein metabolism;other metabolic processes;stress response;developmental processes;signal transduction;other biological processes	non-structural extracellular;plasma membrane;other membranes;ER/Golgi;other cytoplasmic organelle;other cell component	signal transduction activity or receptor binding;enzyme regulator activity	Pf00207, Pf01759, Pf01821, Pf01835, Pf07677, Pf07678, Pf07703, Pf17789, Pf17790, Pf17791, Pf21308, Pf21406	718	ENSG00000125730	C3	A7E236; hsa:718; P01024	Regulation of Insulin-like Growth Factor (IGF) transport and uptake by Insulin-like Growth Factor Binding Proteins (IGFBPs); Post-translational protein phosphorylation; Immunoregulatory interactions between a Lymphoid and a non-Lymphoid cell; Regulation of Complement cascade; G alpha (i) signalling events; Neutrophil degranulation; Peptide ligand-binding receptors; Purinergic signaling in leishma…	Allograft rejection; Complement system; TYROBP causal network in microglia; Cells and molecules involved in local acute inflammatory response ; 16p11.2 distal deletion syndrome; Complement system in neuronal development and plasticity; Acquired partial lipodystrophy / Barraquer-Simons syndrome; Chronic hyperglycemia impairment of neuron function; Complement activation; Complement and coagulation …	20	0	4.513	0.0105736	163.7	36.3	23.53	18.95	High	High	High	High	High	High	1
High	P11413	Glucose-6-phosphate 1-dehydrogenase OS=Homo sapiens OX=9606 GN=G6PD PE=1 SV=4	0	19.567	12	6	23	6	515	59.2	6.84	257	6	other metabolic processes;stress response;other biological processes	plasma membrane;other membranes;cytosol;cytoskeleton;other cell component	other molecular function	Pf00479, Pf02781	2539	ENSG00000160211	G6PD	D3DWX9; hsa:2539; P11413; Q16000; Q16765; Q8IU70; Q8IU88; Q8IUA6; Q96PQ2	TP53 Regulates Metabolic Genes; NFE2L2 regulates pentose phosphate pathway genes; Pentose phosphate pathway	Glutathione metabolism; Pentose phosphate metabolism; Cori cycle; Vitamin D receptor pathway; Nuclear receptors meta-pathway; NRF2 pathway; ATM signaling in development and disease ; Metabolic reprogramming in colon cancer; Vitamin D-sensitive calcium signaling in depression; Pentose phosphate pathway in senescent cells; NAD metabolism in oncogene-induced senescence and mitochondrial dysfunction-…	16	0	4.346	0.0147689	162.6	37.4	15.83	3.81	High	High	High	Peak Found	High	High	1
High	P02538	Keratin, type II cytoskeletal 6A OS=Homo sapiens OX=9606 GN=KRT6A PE=1 SV=3	0	101.702	34	22	114	4	564	60	8	2692	22	cell organization and biogenesis;stress response;other biological processes	cytosol;cytoskeleton	bone, tooth or skin structural activity;cytoskeletal activity	Pf00038, Pf16208	3853	ENSG00000205420	KRT6A	A4QPC1; hsa:3853; P02538; P48667; Q08AR4; Q6NT67; Q96CL4	Formation of the cornified envelope	Ectoderm differentiation; Ectoderm differentiation; Pancreatic cancer subtypes	5	10	2.353	0.0177048	140.3	59.7	19.54	16.56	High	High	High	High	High	High	1
Medium	Q5T749	Keratinocyte proline-rich protein OS=Homo sapiens OX=9606 GN=KPRP PE=1 SV=1	0.014	1.937	1	1	2	1	579	64.1	8.27	15	1		other cell component			448834	ENSG00000203786	KPRP	hsa:448834; Q5T749			0	0	16.281	0.0240007	188.4	11.6	41	62.97	Peak Found	High	High	Peak Found	Peak Found	Peak Found	1
High	P01619	Immunoglobulin kappa variable 3-20 OS=Homo sapiens OX=9606 GN=IGKV3-20 PE=1 SV=2	0	20.546	47	4	20	2	116	12.5	4.96	856	4	stress response;other biological processes	non-structural extracellular;plasma membrane;other membranes	other molecular function	Pf07686		ENSG00000239951; ENSG00000282402	IGKV3-20	A0A0B4J1Z6; P01619; P01620; P01621; P01622; P01623; P04206; P06311; P18135; P18136	Immunoregulatory interactions between a Lymphoid and a non-Lymphoid cell; Regulation of Complement cascade; Initial triggering of complement; Classical antibody-mediated complement activation; Cell surface interactions at the vascular wall; FCGR activation; Regulation of actin dynamics for phagocytic cup formation; Role of phospholipids in phagocytosis; Scavenging of heme from plasma; Role of LAT…		19	2	9.949	0.0147689	181.7	18.3	40.41	39.63	High	High	High	High	Peak Found	High	1
High	P51884	Lumican OS=Homo sapiens OX=9606 GN=LUM PE=1 SV=2	0	69.176	29	11	106	11	338	38.4	6.61	2017	11	cell organization and biogenesis;other biological processes	extracellular matrix;ER/Golgi;other cytoplasmic organelle	extracellular structural activity;other molecular function	Pf01462, Pf13516, Pf13855	4060	ENSG00000139329	LUM	B2R6R5; hsa:4060; P51884; Q96QM7	Keratan sulfate degradation; Integrin cell surface interactions; ECM proteoglycans; Keratan sulfate biosynthesis; Defective CHST6 causes MCDC1; Defective ST3GAL3 causes MCT12 and EIEE15; Defective B4GALT1 causes B4GALT1-CDG (CDG-2d)		7	0	5.248	0.0104911	168	32	22.93	21.69	High	High	High	High	High	High	1
High	Q9Y266	Nuclear migration protein nudC OS=Homo sapiens OX=9606 GN=NUDC PE=1 SV=1	0	15.349	19	6	16	6	331	38.2	5.38	82	6	cell cycle OR cell proliferation;cell organization and biogenesis;protein metabolism;other metabolic processes;transport;other biological processes	cytosol;cytoskeleton;nucleus;other cell component	other molecular function	Pf04969, Pf14050, Pf16273	10726	ENSG00000090273	NUDC	hsa:10726; Q5QP31; Q5QP35; Q9H0N2; Q9Y266; Q9Y2B6	Separation of Sister Chromatids; Resolution of Sister Chromatid Cohesion; RHO GTPases Activate Formins; EML4 and NUDC in mitotic spindle formation; Amplification of signal from unattached kinetochores via a MAD2 inhibitory signal; RND2 GTPase cycle	Ciliary landscape; PAFAH1B1 copy number variation	9	0	5.401	0.0172813	168.8	31.2	42.54	30.72	High	High	High	High	High	High	1
High	Q9UBQ7	Glyoxylate reductase/hydroxypyruvate reductase OS=Homo sapiens OX=9606 GN=GRHPR PE=1 SV=1	0	12.558	8	2	9	2	328	35.6	7.39	248	2	other metabolic processes	cytosol;other cytoplasmic organelle;other cell component	other molecular function	Pf00389, Pf02826	9380	ENSG00000137106	GRHPR	hsa:9380; Q5T945; Q9H3E9; Q9H636; Q9UBQ7; Q9UKX1	Glyoxylate metabolism and glycine degradation		1	0	4.538	0.0196205	163.9	36.1	33.86	23.31	High	High	High	Peak Found	High	High	1
High	P06280	Alpha-galactosidase A OS=Homo sapiens OX=9606 GN=GLA PE=1 SV=1	0.004	2.714	4	1	2	1	429	48.7	5.6	40	1	other metabolic processes;other biological processes	non-structural extracellular;ER/Golgi;other cytoplasmic organelle;other cell component	signal transduction activity or receptor binding;other molecular function	Pf16499, Pf17450	2717	ENSG00000102393	GLA	hsa:2717; P06280; Q6LER7	Neutrophil degranulation; Glycosphingolipid catabolism	Degradation pathway of sphingolipids, including diseases; Ciliary landscape	4	0	3.46	0.0424112	155.2	44.8	61.55	39.7	High	High	Peak Found	Not Found	Not Found	Not Found	1
High	P36543	V-type proton ATPase subunit E 1 OS=Homo sapiens OX=9606 GN=ATP6V1E1 PE=1 SV=1	0	6.23	10	2	2	2	226	26.1	8	49	2	cell organization and biogenesis;transport;other biological processes	plasma membrane;other membranes;cytosol;ER/Golgi;other cytoplasmic organelle;other cell component	transporter activity;other molecular function	Pf01991	529	ENSG00000131100	ATP6V1E1	A8MUE4; A8MUN4; hsa:529; P36543	Amino acids regulate mTORC1; ROS and RNS production in phagocytes; Insulin receptor recycling; Transferrin endocytosis and recycling; Ion channel transport	VEGFA-VEGFR2 signaling; Proximal tubule transport	7	0	5.74	0.0416487	170.3	29.7	9.6	42.3	Peak Found	Peak Found	High	Not Found	Not Found	Not Found	1
High	P09525	Annexin A4 OS=Homo sapiens OX=9606 GN=ANXA4 PE=1 SV=4	0	37.257	37	11	44	10	319	35.9	6.13	713	11	signal transduction;other biological processes	plasma membrane;other membranes;nucleus;other cell component	enzyme regulator activity;other molecular function	Pf00191	307	ENSG00000196975	ANXA4	B4DDF9; hsa:307; P09525; Q6LES2; Q96F33; Q9BWK1		Prostaglandin synthesis and regulation	1	0	3.637	0.0136638	156.9	43.1	5.79	15.03	High	High	High	High	High	High	1
High	Q04917	14-3-3 protein eta OS=Homo sapiens OX=9606 GN=YWHAH PE=1 SV=4	0	33.868	36	9	50	6	246	28.2	4.84	737	9	other metabolic processes;transport;signal transduction;other biological processes	plasma membrane;other membranes;cytosol;other cell component	signal transduction activity or receptor binding;cytoskeletal activity;other molecular function	Pf00244	7533	ENSG00000128245	YWHAH	hsa:7533; Q04917	Translocation of SLC2A4 (GLUT4) to the plasma membrane; TP53 Regulates Metabolic Genes; Chk1/Chk2(Cds1) mediated inactivation of Cyclin B:Cdk1 complex; RHO GTPases activate PKNs; SARS-CoV-1 targets host intracellular signalling and regulatory pathways; SARS-CoV-2 targets host intracellular signalling and regulatory pathways; Activation of BAD and translocation to mitochondria	Cell cycle; Myometrial relaxation and contraction pathways; Calcium regulation in cardiac cells; Sudden infant death syndrome (SIDS) susceptibility pathways	11	1	2.991	0.0246217	149.9	50.1	21.95	24.29	High	High	High	High	High	High	1
High	O14745	Na(+)/H(+) exchange regulatory cofactor NHE-RF1 OS=Homo sapiens OX=9606 GN=NHERF1 PE=1 SV=4	0	20.67	20	5	23	5	358	38.8	5.77	242	5	cell-cell signaling;cell cycle OR cell proliferation;cell organization and biogenesis;transport;developmental processes;signal transduction;other biological processes	plasma membrane;other membranes;cytoskeleton;other cell component	signal transduction activity or receptor binding;transporter activity;cytoskeletal activity;other molecular function	Pf00595, Pf09007	9368	ENSG00000109062	NHERF1	B3KY21; hsa:9368; O14745; O43552; Q86WQ5		TAR syndrome	1	0	5.836	0.00873798	170.7	29.3	10.11	11.4	High	High	High	High	High	High	1
High	A0A0A0MRZ8	Immunoglobulin kappa variable 3D-11 OS=Homo sapiens OX=9606 GN=IGKV3D-11 PE=3 SV=6	0	5.919	26	2	7	2	115	12.6	5.29	160	2	other biological processes	non-structural extracellular;plasma membrane;other membranes;other cell component		Pf07686		ENSG00000211632	IGKV3D-11	A0A0A0MRZ8			0	0	6.064	0.0202163	171.7	28.3	52.49	40.43	High	High	High	Peak Found	Peak Found	High	1
High	Q9UHD9	Ubiquilin-2 OS=Homo sapiens OX=9606 GN=UBQLN2 PE=1 SV=2	0	4.313	3	1	3	1	624	65.7	5.22	76	1	cell organization and biogenesis;protein metabolism;other metabolic processes;stress response;other biological processes	plasma membrane;other membranes;cytosol;nucleus;other cytoplasmic organelle;other cell component	other molecular function	Pf00240, Pf00627	29978	ENSG00000188021	UBQLN2	hsa:29978; O94798; Q5D027; Q9H3W6; Q9HAZ4; Q9UHD9	Cargo recognition for clathrin-mediated endocytosis		1	0	6.102	0.0206274	171.8	28.2	15.53	34.96	High	High	High	Peak Found	Peak Found	Peak Found	1
High	P04430	Immunoglobulin kappa variable 1-16 OS=Homo sapiens OX=9606 GN=IGKV1-16 PE=1 SV=2	0	5.367	14	1	1	1	117	12.6	8.16	32	1	other biological processes	non-structural extracellular;plasma membrane;other membranes;other cell component	other molecular function	Pf07686		ENSG00000240864; ENSG00000282282	IGKV1-16	A0A0A0MT74; P04430	Initial triggering of complement; Classical antibody-mediated complement activation; Immunoregulatory interactions between a Lymphoid and a non-Lymphoid cell; Cell surface interactions at the vascular wall; FCGR activation; Regulation of actin dynamics for phagocytic cup formation; Role of phospholipids in phagocytosis; Scavenging of heme from plasma; Role of LAT2/NTAL/LAB on calcium mobilization…		19	0	8.218	0.0334922	178.3	21.7	24.34	50.51	Peak Found	Peak Found	High	Not Found	Not Found	Not Found	1
High	P30041	Peroxiredoxin-6 OS=Homo sapiens OX=9606 GN=PRDX6 PE=1 SV=3	0	42.834	42	9	52	9	224	25	6.38	853	9	other metabolic processes;stress response;other biological processes	non-structural extracellular;cytosol;mitochondrion;nucleus;other cytoplasmic organelle;other cell component	other molecular function	Pf00578, Pf10417	9588	ENSG00000117592	PRDX6	A8JZY7; hsa:9588; P30041; P32077; Q5TAH4; Q5ZEZ8	Neutrophil degranulation; Detoxification of Reactive Oxygen Species	Nuclear receptors meta-pathway; NRF2 pathway; VEGFA-VEGFR2 signaling	5	0	4.041	0.010675	160.3	39.7	20.91	14.88	High	High	High	High	High	High	1
High	P53004	Biliverdin reductase A OS=Homo sapiens OX=9606 GN=BLVRA PE=1 SV=2	0	15.468	18	5	18	5	296	33.4	6.44	178	5	other metabolic processes	cytosol	other molecular function	Pf01408, Pf09166	644	ENSG00000106605	BLVRA	A8K747; hsa:644; O95019; P53004; Q86UX0; Q96QL4; Q9BRW8	Cytoprotection by HMOX1; Heme degradation	IL-10 anti-inflammatory signaling pathway	3	0	4.483	0.0202163	163.5	36.5	38.5	29.84	High	High	High	High	High	High	1
High	Q9HA64	Ketosamine-3-kinase OS=Homo sapiens OX=9606 GN=FN3KRP PE=1 SV=2	0	3.865	4	1	2	1	309	34.4	7.33	23	1	protein metabolism;other metabolic processes	cytosol	kinase activity;other molecular function	Pf03881	79672	ENSG00000141560	FN3KRP	hsa:79672; Q969F4; Q9H0U7; Q9HA64	Gamma carboxylation, hypusinylation, hydroxylation, and arylsulfatase activation		1	0	4.419	0.0538496	163.1	36.9	45.79	6.42	High	Peak Found	High	Peak Found	Not Found	Not Found	1
High	P12111	Collagen alpha-3(VI) chain OS=Homo sapiens OX=9606 GN=COL6A3 PE=1 SV=5	0	422.194	31	77	524	77	3177	343.5	6.68	10631	77	cell adhesion;other biological processes	extracellular matrix;plasma membrane;other membranes;ER/Golgi;other cell component	enzyme regulator activity;extracellular structural activity	Pf00014, Pf00092, Pf01391	1293	ENSG00000163359	COL6A3	A8MT30; B4E3U5; B7ZMJ7; E9PFQ6; E9PGQ9; hsa:1293; P12111; Q16501; Q53QF4; Q53QF6	Integrin cell surface interactions; Collagen degradation; Signaling by PDGF; Assembly of collagen fibrils and other multimeric structures; ECM proteoglycans; NCAM1 interactions; Collagen chain trimerization	miRNA targets in ECM and membrane receptors; PI3K-Akt signaling pathway; 2q37 copy number variation syndrome	11	0	2.084	0.0123187	135.1	64.9	9.02	11.93	High	High	High	High	High	High	1
High	Q9Y2V2	Calcium-regulated heat-stable protein 1 OS=Homo sapiens OX=9606 GN=CARHSP1 PE=1 SV=2	0	4.992	11	1	2	1	147	15.9	8.21	41	1	signal transduction;other biological processes	cytosol;other cytoplasmic organelle;other cell component	nucleic acid binding activity;other molecular function	Pf00313	23589	ENSG00000153048	CARHSP1	B2R4C3; D3DUF5; hsa:23589; Q2YDX5; Q9BQ53; Q9Y2V2			0	0	5.246	0.0276957	168	32	4.53	28.3	High	High	Peak Found	Peak Found	Peak Found	Peak Found	1
High	P01903	HLA class II histocompatibility antigen, DR alpha chain OS=Homo sapiens OX=9606 GN=HLA-DRA PE=1 SV=2	0	17.479	18	3	7	3	254	28.6	5	134	3	cell organization and biogenesis;other biological processes	plasma membrane;other membranes;ER/Golgi;other cytoplasmic organelle;other cell component	signal transduction activity or receptor binding;other molecular function	Pf00993, Pf07654	3122	ENSG00000204287; ENSG00000206308; ENSG00000226260; ENSG00000227993; ENSG00000228987; ENSG00000230726; ENSG00000234794; ENSG00000277263	HLA-DRA	A2BET4; hsa:3122; P01903; Q30160; Q6IAZ1; Q861I2; Q9TP70	Downstream TCR signaling; MHC class II antigen presentation; Phosphorylation of CD3 and TCR zeta chains; Translocation of ZAP-70 to Immunological synapse; Generation of second messenger molecules; PD-1 signaling; Interferon gamma signaling	Allograft rejection; PI3K/AKT/mTOR - vitamin D3 signaling; Ebola virus infection in host; Male infertility; Pathogenesis of SARS-CoV-2 mediated by nsp9-nsp10 complex; Network map of SARS-CoV-2 signaling pathway; Cell interactions of the pancreatic cancer microenvironment; Cytokines and inflammatory response; 11p11.2 copy number variation syndrome	16	0	7.351	0.00938115	176	24	20.81	15.11	High	High	High	Peak Found	Peak Found	Peak Found	1
Medium	P26440	Isovaleryl-CoA dehydrogenase, mitochondrial OS=Homo sapiens OX=9606 GN=IVD PE=1 SV=2	0.029	1.532	2	1	1	1	426	46.6	8.05	14	1	other metabolic processes	mitochondrion;nucleus	other molecular function	Pf00441, Pf02770, Pf02771	3712	ENSG00000128928	IVD	B2RCV5; B3KVI7; hsa:3712; J3KR54; P26440; Q53XZ9; Q96AF6	Branched-chain amino acid catabolism	Valproic acid pathway	2	0	3.067	0.0733359	150.8	49.2	20.87	44.37	Peak Found	Peak Found	Peak Found	Not Found	Not Found	High	1
High	Q9BUT1	Dehydrogenase/reductase SDR family member 6 OS=Homo sapiens OX=9606 GN=BDH2 PE=1 SV=2	0.001	3.522	4	1	3	1	245	26.7	7.65	44	1	other metabolic processes;other biological processes	cytosol;other cell component	other molecular function	Pf13561	56898	ENSG00000164039	BDH2	A8K295; B4DUF6; hsa:56898; Q503A0; Q6IA46; Q6UWD3; Q9BUT1; Q9H8S8; Q9NRX8	Synthesis of Ketone Bodies		1	0	5.561	0.0696657	169.5	30.5	46.42	76.61	High	High	High	Peak Found	Peak Found	Peak Found	1
High	Q9UKY7	Protein CDV3 homolog OS=Homo sapiens OX=9606 GN=CDV3 PE=1 SV=1	0	19.278	22	2	10	2	258	27.3	6.4	318	2		plasma membrane;other membranes;cytosol;other cell component		Pf15359	55573	ENSG00000091527	CDV3	B3KUC2; hsa:55573; Q96IP9; Q9UKY7			0	0	3.542	0.0330759	156	44	50.49	36.73	High	High	High	Peak Found	Peak Found	High	1
High	O14773	Tripeptidyl-peptidase 1 OS=Homo sapiens OX=9606 GN=TPP1 PE=1 SV=2	0	11.946	8	3	5	3	563	61.2	6.48	50	3	cell organization and biogenesis;protein metabolism;other metabolic processes;developmental processes;other biological processes	other membranes;ER/Golgi;other cytoplasmic organelle;other cell component	other molecular function	Pf00082, Pf09286	1200	ENSG00000166340	TPP1	hsa:1200; O14773; Q53HT1; Q5JAK6; Q6UX56; Q71JP6; Q96C37	XBP1(S) activates chaperone genes	VEGFA-VEGFR2 signaling	2	0	3.919	0.0451469	159.3	40.7	45.61	52.87	High	High	High	Peak Found	Peak Found	Peak Found	1
High	Q14697	Neutral alpha-glucosidase AB OS=Homo sapiens OX=9606 GN=GANAB PE=1 SV=3	0	62.984	21	16	46	16	944	106.8	6.14	642	16	protein metabolism;other metabolic processes	ER/Golgi;other cell component	other molecular function	Pf01055, Pf13802, Pf21365	23193	ENSG00000089597	GANAB	A6NC20; hsa:23193; Q14697; Q8WTS9; Q9P0X0	Maturation of spike protein; Calnexin/calreticulin cycle; Maturation of spike protein	N-glycan biosynthesis	5	0	3.494	0.0174749	155.5	44.5	12.34	22.39	High	High	High	High	High	High	1
High	Q9Y696	Chloride intracellular channel protein 4 OS=Homo sapiens OX=9606 GN=CLIC4 PE=1 SV=4	0	6.915	10	2	7	2	253	28.8	5.59	113	2	transport;developmental processes;other biological processes	plasma membrane;other membranes;cytosol;cytoskeleton;mitochondrion;nucleus;other cell component	transporter activity	Pf13409	25932	ENSG00000169504	CLIC4	hsa:25932; Q9UFW9; Q9UQJ6; Q9Y696			0	0	2.981	0.0356471	149.8	50.2	26.99	30.6	High	High	High	High	High	High	1
High	Q8IUX7	Adipocyte enhancer-binding protein 1 OS=Homo sapiens OX=9606 GN=AEBP1 PE=1 SV=1	0	15.218	5	4	8	4	1158	130.8	5.11	72	4	protein metabolism;other metabolic processes;other biological processes	nucleus;other cell component	nucleic acid binding activity;other molecular function	Pf00246, Pf00754, Pf13620	165	ENSG00000106624	AEBP1	hsa:165; Q14113; Q59ER7; Q6ZSC7; Q7KZ79; Q8IUX7			0	0	4.992	0.00873798	166.6	33.4	9.16	14.34	High	High	High	Peak Found	Peak Found	High	1
High	P02671	Fibrinogen alpha chain OS=Homo sapiens OX=9606 GN=FGA PE=1 SV=2	0	79.521	19	13	86	13	866	94.9	6.01	1909	13	cell adhesion;cell organization and biogenesis;protein metabolism;other metabolic processes;stress response;other biological processes	non-structural extracellular;plasma membrane;other membranes;ER/Golgi;other cell component	signal transduction activity or receptor binding;other molecular function	Pf00147, Pf08702, Pf12160	2243	ENSG00000171560	FGA	A8K3E4; D3DP14; D3DP15; hsa:2243; P02671; Q4QQH7; Q9BX62; Q9UCH2	ER-Phagosome pathway; Signaling by BRAF and RAF1 fusions; Platelet degranulation ; Common Pathway of Fibrin Clot Formation; Amyloid fiber formation; Integrin cell surface interactions; MyD88:MAL(TIRAP) cascade initiated on plasma membrane; MyD88 deficiency (TLR2/4); IRAK4 deficiency (TLR2/4); Regulation of TLR by endogenous ligand; Regulation of Insulin-like Growth Factor (IGF) transport and upta…	Selenium micronutrient network; Folate metabolism; Blood clotting cascade; Complement system; VEGFA-VEGFR2 signaling; Fibrin complement receptor 3 signaling pathway; COVID-19, thrombosis and anticoagulation; Network map of SARS-CoV-2 signaling pathway	29	0	3.263	0.0298326	153.1	46.9	2.19	20.56	High	High	High	High	High	High	1
High	P28066	Proteasome subunit alpha type-5 OS=Homo sapiens OX=9606 GN=PSMA5 PE=1 SV=3	0	18.547	20	4	21	4	241	26.4	4.79	468	4	protein metabolism;other metabolic processes	non-structural extracellular;cytosol;nucleus;other cell component		Pf00227, Pf10584	5686	ENSG00000143106	PSMA5	B2R8F6; B4E2V4; hsa:5686; P28066; Q3T1C1; Q6IBF7	FCERI mediated NF-kB activation; Downstream TCR signaling; Antigen processing: Ubiquitination & Proteasome degradation; Activation of NF-kappaB in B cells; Oxygen-dependent proline hydroxylation of Hypoxia-inducible Factor Alpha; ER-Phagosome pathway; Cross-presentation of soluble exogenous antigens (endosomes); SCF-beta-TrCP mediated degradation of Emi1; APC/C:Cdc20 mediated degradation of Secur…	Proteasome degradation; Alzheimer's disease and miRNA effects; Alzheimer's disease	63	0	6.038	0.00873798	171.6	28.4	11.29	12.28	High	High	High	High	High	High	1
High	O15305	Phosphomannomutase 2 OS=Homo sapiens OX=9606 GN=PMM2 PE=1 SV=1	0	7.842	9	2	12	2	246	28.1	6.77	142	2	protein metabolism;other metabolic processes	cytosol;nucleus;other cell component	other molecular function	Pf03332	5373	ENSG00000140650	PMM2	A8K672; B7Z6R0; D3DUF3; hsa:5373; O15305	Defective PMM2 causes PMM2-CDG; Synthesis of GDP-mannose	Nephrotic syndrome; N-glycan biosynthesis; Primary ovarian insufficiency	5	0	5.104	0.0177141	167.2	32.8	22.58	30.55	High	High	High	High	High	High	1
High	P02549	Spectrin alpha chain, erythrocytic 1 OS=Homo sapiens OX=9606 GN=SPTA1 PE=1 SV=5	0	39.965	6	10	20	10	2419	279.8	5.05	245	10	cell organization and biogenesis;other metabolic processes;other biological processes	plasma membrane;other membranes;cytosol;cytoskeleton;other cell component	cytoskeletal activity;other molecular function	Pf00018, Pf00435, Pf08726	6708	ENSG00000163554	SPTA1	hsa:6708; P02549; Q15514; Q5VYL1; Q5VYL2; Q6LDY5	COPI-mediated anterograde transport; RAF/MAP kinase cascade; NCAM signaling for neurite out-growth; Interaction between L1 and Ankyrins		4	0	4.598	0.0196205	164.3	35.7	21.01	5	High	High	High	Peak Found	Peak Found	High	1
High	O00182	Galectin-9 OS=Homo sapiens OX=9606 GN=LGALS9 PE=1 SV=2	0	5.725	6	2	3	2	355	39.5	9.17	27	2	stress response;developmental processes;signal transduction;other biological processes	non-structural extracellular;cytosol;nucleus;other cell component	other molecular function	Pf00337	3965	ENSG00000168961	LGALS9	A7VJG6; F8W9W4; hsa:3965; O00182; O14532; O75028; Q3B8N1; Q53FQ0; Q8WYQ7; Q9NQ58	Interleukin-2 family signaling	Vitamin D receptor pathway; Pleural mesothelioma; Immune infiltration in pancreatic cancer	4	0	7.713	0.00873798	177	23	18.68	17.83	High	High	High	Not Found	Peak Found	Not Found	1
High	P22102	Trifunctional purine biosynthetic protein adenosine-3 OS=Homo sapiens OX=9606 GN=GART PE=1 SV=1	0	5.75	4	2	3	2	1010	107.7	6.7	30	2	other metabolic processes;developmental processes;other biological processes	cytosol	other molecular function	Pf00551, Pf00586, Pf01071, Pf02769, Pf02843, Pf02844	2618	ENSG00000159131; ENSG00000262473	GART	A8K945; A8KA32; D3DSF3; D3DSF4; hsa:2618; O14659; P22102; Q52M77	Purine ribonucleoside monophosphate biosynthesis	Folate metabolism; One-carbon metabolism; Metabolic reprogramming in colon cancer	4	0	5.49	0.0346806	169.2	30.8	64.58	25.83	Peak Found	High	High	Not Found	Not Found	Not Found	1
High	Q96FQ6	Protein S100-A16 OS=Homo sapiens OX=9606 GN=S100A16 PE=1 SV=1	0	4.991	12	1	4	1	103	11.8	6.79	89	1	other biological processes	non-structural extracellular;plasma membrane;other membranes;cytosol;nucleus;other cell component	other molecular function	Pf01023	140576	ENSG00000188643	S100A16	A8K439; D3DV52; hsa:140576; Q5RHS6; Q96FQ6			0	0	4.536	0.0699564	163.9	36.1	16.05	53.67	High	Peak Found	High	High	Peak Found	High	1
Medium	Q5SYB0	FERM and PDZ domain-containing protein 1 OS=Homo sapiens OX=9606 GN=FRMPD1 PE=1 SV=1	0.028	1.63	0	1	3	1	1578	173.3	5.25	76	1	other biological processes	plasma membrane;other membranes;cytosol;cytoskeleton;other cell component		Pf00373, Pf00595, Pf21477	22844	ENSG00000070601	FRMPD1	B4DZC8; B7Z807; D3DRQ3; hsa:22844; Q14C73; Q5HY96; Q5SYB0; Q9Y2H3			0	0	9.042	0.00873798	180.1	19.9	18.94	19.36	High	High	High	Peak Found	Peak Found	Peak Found	1
High	P17655	Calpain-2 catalytic subunit OS=Homo sapiens OX=9606 GN=CAPN2 PE=1 SV=6	0	5.413	2	2	5	2	700	79.9	4.98	57	2	protein metabolism;other metabolic processes;stress response;developmental processes;other biological processes	plasma membrane;other membranes;cytosol;cytoskeleton;ER/Golgi;nucleus;other cytoplasmic organelle;other cell component	cytoskeletal activity;other molecular function	Pf00648, Pf01067, Pf13833	824	ENSG00000162909	CAPN2	A6NDG7; B7ZA96; E7ES58; hsa:824; P17655; Q16738; Q6PJT3; Q8WU26; Q9HBB1	Degradation of the extracellular matrix; Deregulated CDK5 triggers multiple neurodegenerative pathways in Alzheimer's disease models	Integrin-mediated cell adhesion; Alzheimer's disease and miRNA effects; Focal adhesion; VEGFA-VEGFR2 signaling; Alzheimer's disease	7	0	2.606	0.0452318	144.5	55.5	8.93	28.63	High	High	High	Peak Found	High	Peak Found	1
High	P68871	Hemoglobin subunit beta OS=Homo sapiens OX=9606 GN=HBB PE=1 SV=2	0	116.166	74	12	277	6	147	16	7.28	6856	12	other metabolic processes;stress response;transport;other biological processes	non-structural extracellular;cytosol;other cell component	other molecular function	Pf00042	3043	ENSG00000244734	HBB	A4GX73; B2ZUE0; hsa:3043; P02023; P68871; Q13852; Q14481; Q14510; Q45KT0; Q549N7; Q6FI08; Q6R7N2; Q8IZI1; Q9BX96; Q9UCD6; Q9UCP8; Q9UCP9	Scavenging of heme from plasma; Neutrophil degranulation; Cytoprotection by HMOX1; Late endosomal microautophagy; Heme signaling; Factors involved in megakaryocyte development and platelet production; Chaperone Mediated Autophagy; Erythrocytes take up carbon dioxide and release oxygen; Erythrocytes take up oxygen and release carbon dioxide	Selenium micronutrient network; Vitamin B12 metabolism; Folate metabolism	12	6	2.584	0.0234945	144.2	55.8	5.15	17.26	High	High	High	High	High	High	1
High	P61769	Beta-2-microglobulin OS=Homo sapiens OX=9606 GN=B2M PE=1 SV=1	0	11.122	19	3	10	3	119	13.7	6.52	53	3	cell organization and biogenesis;protein metabolism;other metabolic processes;stress response;transport;other biological processes	non-structural extracellular;plasma membrane;other membranes;cytosol;ER/Golgi;other cytoplasmic organelle;other cell component	other molecular function	Pf07654	567	ENSG00000166710; ENSG00000273686	B2M	hsa:567; P01884; P61769; Q540F8; Q6IAT8; Q9UCK0; Q9UD48; Q9UDF4	Immunoregulatory interactions between a Lymphoid and a non-Lymphoid cell; ER-Phagosome pathway; Neutrophil degranulation; Interferon gamma signaling; Amyloid fiber formation; SARS-CoV-2 activates/modulates innate and adaptive immune responses; DAP12 signaling; Antigen Presentation: Folding, assembly and peptide loading of class I MHC; Modulation by Mtb of host immune system; Nef mediated downregu…	IL-18 signaling pathway	13	0	6.875	0.0365428	174.6	25.4	0.97	39.59	High	High	Peak Found	High	High	High	1
High	O00232	26S proteasome non-ATPase regulatory subunit 12 OS=Homo sapiens OX=9606 GN=PSMD12 PE=1 SV=3	0	6.055	6	2	3	2	456	52.9	7.65	53	2	protein metabolism;other metabolic processes	non-structural extracellular;cytosol;nucleus;other cell component		Pf01399, Pf18098	5718	ENSG00000197170	PSMD12	A6NP15; hsa:5718; O00232; Q53HA2; Q6P053	FCERI mediated NF-kB activation; Downstream TCR signaling; Antigen processing: Ubiquitination & Proteasome degradation; Activation of NF-kappaB in B cells; Oxygen-dependent proline hydroxylation of Hypoxia-inducible Factor Alpha; ER-Phagosome pathway; Cross-presentation of soluble exogenous antigens (endosomes); SCF-beta-TrCP mediated degradation of Emi1; APC/C:Cdc20 mediated degradation of Secur…	Proteasome degradation; Alzheimer's disease and miRNA effects; Parkin-ubiquitin proteasomal system pathway; Ciliary landscape; Alzheimer's disease	65	0	2.933	0.0104017	149.1	50.9	14.03	13.64	High	Peak Found	High	Peak Found	Peak Found	Peak Found	1
High	O75608	Acyl-protein thioesterase 1 OS=Homo sapiens OX=9606 GN=LYPLA1 PE=1 SV=1	0	3.777	8	2	2	2	230	24.7	6.77	33	2	protein metabolism;other metabolic processes;transport;other biological processes	plasma membrane;other membranes;cytosol;ER/Golgi;nucleus;other cell component	other molecular function	Pf02230	10434	ENSG00000120992	LYPLA1	hsa:10434; O43202; O75608; Q9UQF9	RAS processing; eNOS activation		2	0	2.718	0.0372618	146.2	53.8	34.09	22.5	High	Peak Found	High	Peak Found	Peak Found	Peak Found	1
High	P49321	Nuclear autoantigenic sperm protein OS=Homo sapiens OX=9606 GN=NASP PE=1 SV=2	0	20.67	11	6	14	6	788	85.2	4.3	201	6	cell cycle OR cell proliferation;cell organization and biogenesis;DNA metabolism;other metabolic processes;transport;developmental processes;other biological processes	nucleus;other cell component	other molecular function	Pf10516	4678	ENSG00000132780	NASP	A8K6H2; B4DQP3; D3DQ07; F5H3J2; hsa:4678; P49321; Q53GW5; Q5T622; Q5T625; Q96A69; Q9BTW2			0	0	4.423	0.0184571	163.1	36.9	35.47	34.49	High	High	High	High	High	Peak Found	1
High	O43252	Bifunctional 3'-phosphoadenosine 5'-phosphosulfate synthase 1 OS=Homo sapiens OX=9606 GN=PAPSS1 PE=1 SV=2	0	5.763	5	2	5	2	624	70.8	6.86	25	2	other metabolic processes;developmental processes	cytosol	kinase activity;other molecular function	Pf01583, Pf01747, Pf14306	9061	ENSG00000138801	PAPSS1	hsa:9061; O43252; O43841; O75332; Q6IAX6; Q96FB1; Q96TF4; Q9P1P9; Q9UE98	Signaling by BRAF and RAF1 fusions; Transport and synthesis of PAPS; Metabolism of ingested H2SeO4 and H2SeO3 into H2Se	Sulfation biotransformation reaction	4	0	3.606	0.0139486	156.6	43.4	14.65	21.67	High	High	High	Peak Found	Peak Found	High	1
High	P07237	Protein disulfide-isomerase OS=Homo sapiens OX=9606 GN=P4HB PE=1 SV=3	0	110.686	48	22	117	22	508	57.1	4.87	2031	22	protein metabolism;other metabolic processes;stress response;transport;signal transduction;other biological processes	non-structural extracellular;plasma membrane;other membranes;cytosol;cytoskeleton;ER/Golgi;other cell component	signal transduction activity or receptor binding;cytoskeletal activity;other molecular function	Pf00085, Pf13848	5034	ENSG00000185624	P4HB	B2RDQ2; hsa:5034; P07237; P30037; P32079; Q15205; Q6LDE5	Hedgehog ligand biogenesis; Regulation of Insulin-like Growth Factor (IGF) transport and uptake by Insulin-like Growth Factor Binding Proteins (IGFBPs); Post-translational protein phosphorylation; Collagen biosynthesis and modifying enzymes; Detoxification of Reactive Oxygen Species; Insulin processing; Interleukin-12 signaling; Interleukin-23 signaling; Chylomicron assembly; VLDL assembly; LDL r…	VEGFA-VEGFR2 signaling; Type I collagen synthesis in the context of osteogenesis imperfecta	13	0	3.892	0.00938115	159.1	40.9	16.95	16.2	High	High	High	High	High	High	1
High	P14550	Aldo-keto reductase family 1 member A1 OS=Homo sapiens OX=9606 GN=AKR1A1 PE=1 SV=3	0	29.078	22	7	26	7	325	36.6	6.79	521	7	other metabolic processes;other biological processes	plasma membrane;other membranes;cytosol;other cell component	other molecular function	Pf00248	10327	ENSG00000117448	AKR1A1	A8KAL8; D3DQ04; hsa:10327; P14550; Q6IAZ4	Glutathione conjugation; Formation of xylulose-5-phosphate	Benzo(a)pyrene metabolism; Metapathway biotransformation Phase I and II	4	0	3.241	0.0232255	152.8	47.2	28.52	16.48	High	High	High	High	High	High	1
High	B9A064	Immunoglobulin lambda-like polypeptide 5 OS=Homo sapiens OX=9606 GN=IGLL5 PE=1 SV=2	0	27.235	28	4	59	3	214	23	8.84	897	4	other biological processes	other cell component	other molecular function	Pf07654	100423062	ENSG00000254709	IGLL5	B9A064; hsa:100423062			0	1	6.449	0.0202163	173.2	26.8	39.98	14.82	High	High	High	High	High	High	1
High	P54920	Alpha-soluble NSF attachment protein OS=Homo sapiens OX=9606 GN=NAPA PE=1 SV=3	0.002	3.007	3	1	3	1	295	33.2	5.36	47	1	cell-cell signaling;cell organization and biogenesis;transport;developmental processes;other biological processes	plasma membrane;other membranes;cytosol;other cell component	other molecular function	Pf14938	8775	ENSG00000105402	NAPA	A8K879; hsa:8775; P54920; Q96IK3; Q9BVJ3	COPI-dependent Golgi-to-ER retrograde traffic; COPI-mediated anterograde transport; Golgi Associated Vesicle Biogenesis; Intra-Golgi traffic; COPII-mediated vesicle transport; Retrograde transport at the Trans-Golgi-Network	Synaptic vesicle pathway; VEGFA-VEGFR2 signaling	8	0	2.274	0.0654278	138.9	61.1	16.44	34.4	Peak Found	High	High	Peak Found	High	Peak Found	1
High	P36952	Serpin B5 OS=Homo sapiens OX=9606 GN=SERPINB5 PE=1 SV=2	0	10.114	11	3	6	3	375	42.1	6.05	67	3	cell organization and biogenesis;developmental processes;other biological processes	non-structural extracellular;plasma membrane;cytosol;other cell component	enzyme regulator activity	Pf00079	5268	ENSG00000206075	SERPINB5	B2R6Y4; hsa:5268; P36952; Q6N0B4; Q8WW89		p53 transcriptional gene network	1	0	4.632	0.00982373	164.5	35.5	14.76	7.15	High	High	High	Peak Found	Peak Found	Peak Found	1
High	P45880	Voltage-dependent anion-selective channel protein 2 OS=Homo sapiens OX=9606 GN=VDAC2 PE=1 SV=2	0	5.219	11	2	4	2	294	31.5	7.56	61	2	cell organization and biogenesis;transport;signal transduction;other biological processes	other membranes;cytoskeleton;mitochondrion;other cell component	transporter activity;other molecular function	Pf01459	7417	ENSG00000165637	VDAC2	hsa:7417; P45880; Q5VWK1; Q5VWK3; Q6IB40; Q7L3J5; Q9BWK8; Q9Y5I6	Ub-specific processing proteases; Mitochondrial calcium ion transport	Alzheimer's disease and miRNA effects; Ferroptosis; Alzheimer's disease	5	0	2.465	0.0355388	142.3	57.7	16.51	1.21	High	High	High	Peak Found	Peak Found	Peak Found	1
High	Q01995	Transgelin OS=Homo sapiens OX=9606 GN=TAGLN PE=1 SV=4	0	35.931	28	7	54	7	201	22.6	8.84	843	7	other biological processes	other cell component	cytoskeletal activity	Pf00307, Pf00402	6876	ENSG00000149591	TAGLN	hsa:6876; O15542; Q01995		Burn wound healing	1	0	3.571	0.0098555	156.2	43.8	6.83	12.38	High	High	High	High	High	High	1
High	P00488	Coagulation factor XIII A chain OS=Homo sapiens OX=9606 GN=F13A1 PE=1 SV=5	0	41.072	14	8	43	8	732	83.2	6	417	8	protein metabolism;other metabolic processes;stress response	non-structural extracellular;other cell component	other molecular function	Pf00868, Pf00927, Pf01841	2162	ENSG00000124491	F13A1	hsa:2162; P00488; Q59HA7; Q8N6X2; Q96P24; Q9BX29	Platelet degranulation ; Interleukin-4 and Interleukin-13 signaling; Common Pathway of Fibrin Clot Formation	Complement system	4	0	4.012	0.0121688	160.1	39.9	19.35	13.01	High	High	High	High	High	High	1
Medium	Q02750	Dual specificity mitogen-activated protein kinase kinase 1 OS=Homo sapiens OX=9606 GN=MAP2K1 PE=1 SV=2	0.014	1.924	3	1	1	1	393	43.4	6.62	14	1	cell cycle OR cell proliferation;protein metabolism;other metabolic processes;stress response;developmental processes;signal transduction;other biological processes	plasma membrane;other membranes;cytosol;cytoskeleton;mitochondrion;ER/Golgi;nucleus;other cytoplasmic organelle;other cell component	enzyme regulator activity;kinase activity;other molecular function	Pf00069	5604	ENSG00000169032	MAP2K1	hsa:5604; Q02750	Signaling by BRAF and RAF1 fusions; Signaling by moderate kinase activity BRAF mutants; Paradoxical activation of RAF signaling by kinase inactive BRAF; Signaling downstream of RAS mutants; Signaling by RAF1 mutants; MAP2K and MAPK activation; Signaling by high-kinase activity BRAF mutants; Uptake and function of anthrax toxins; Signal transduction by L1; RAF activation; MAP3K8 (TPL2)-dependent M…	IL-5 signaling pathway; Osteopontin signaling; MicroRNAs in cardiomyocyte hypertrophy; Integrin-mediated cell adhesion; IL-1 signaling pathway; Thyroxine (thyroid hormone) production; RANKL/RANK signaling pathway; Thyroid stimulating hormone (TSH) signaling pathway; Leptin signaling pathway; Prolactin signaling pathway; IL-7 signaling pathway; Alzheimer's disease and miRNA effects; Endothelin pat…	96	0	4.548	0.0516203	164	36	14.02	45.13	High	Peak Found	Peak Found	Peak Found	Peak Found	Peak Found	1
High	Q9UBI6	Guanine nucleotide-binding protein G(I)/G(S)/G(O) subunit gamma-12 OS=Homo sapiens OX=9606 GN=GNG12 PE=1 SV=3	0	6.35	32	2	5	2	72	8	8.97	51	2	signal transduction	plasma membrane;other membranes	other molecular function	Pf00631	55970	ENSG00000172380	GNG12	hsa:55970; Q69YP5; Q9BRV5; Q9UBI6	G alpha (12/13) signalling events; Thrombin signalling through proteinase activated receptors (PARs); G beta:gamma signalling through CDC42; G alpha (q) signalling events; G alpha (i) signalling events; G alpha (z) signalling events; ADP signalling through P2Y purinoceptor 12; G alpha (s) signalling events; Extra-nuclear estrogen signaling; GPER1 signaling; ADORA2B mediated anti-inflammatory cyto…	Myometrial relaxation and contraction pathways; G protein signaling pathways; MAPK signaling pathway; Chemokine signaling pathway; Focal adhesion: PI3K-Akt-mTOR-signaling pathway; PI3K-Akt signaling pathway; Ras signaling; Regulation of actin cytoskeleton; Calcium regulation in cardiac cells	37	0	6.762	0.0185856	174.2	25.8	13.99	31.22	High	High	High	Peak Found	Peak Found	Peak Found	1
High	P30044	Peroxiredoxin-5, mitochondrial OS=Homo sapiens OX=9606 GN=PRDX5 PE=1 SV=4	0	15.358	23	3	21	3	214	22.1	8.7	333	3	other metabolic processes;stress response;other biological processes	cytosol;mitochondrion;nucleus;other cytoplasmic organelle;other cell component	signal transduction activity or receptor binding;enzyme regulator activity;nucleic acid binding activity;other molecular function	Pf08534	25824	ENSG00000126432	PRDX5	A6NC19; A6NG06; B7ZLJ4; B7ZVW3; hsa:25824; P30044; Q14CK0; Q6IAF2; Q9UBU5; Q9UJU4; Q9UKX4		Selenium micronutrient network	1	0	3.431	0.0295891	154.9	45.1	24.96	7.74	High	High	High	High	High	High	1
High	Q9NZP8	Complement C1r subcomponent-like protein OS=Homo sapiens OX=9606 GN=C1RL PE=1 SV=2	0	3.819	2	1	4	1	487	53.5	7.2	131	1	protein metabolism;other metabolic processes;stress response;other biological processes		other molecular function	Pf00089, Pf00431	51279	ENSG00000139178; ENSG00000288124	C1RL	hsa:51279; Q53GX9; Q9NZP8			0	0	6.415	0.034596	173	27	17.37	43.79	High	High	High	High	Peak Found	Peak Found	1
High	P40926	Malate dehydrogenase, mitochondrial OS=Homo sapiens OX=9606 GN=MDH2 PE=1 SV=3	0	33.032	23	6	41	6	338	35.5	8.68	987	6	other metabolic processes	other membranes;mitochondrion;other cell component	other molecular function	Pf00056, Pf02866		ENSG00000146701	MDH2	A8K414; B2RE78; B4DE44; E9PDB2; hsa:4191; O43682; P40926	Gluconeogenesis; Citric acid cycle (TCA cycle)	Amino acid metabolism; Metabolic reprogramming in colon cancer; NAD metabolism in oncogene-induced senescence and mitochondrial dysfunction-associated senescence	5	0	3.828	0.0121688	158.6	41.4	19.93	11.56	High	High	High	High	High	High	1
High	Q9NX02	NACHT, LRR and PYD domains-containing protein 2 OS=Homo sapiens OX=9606 GN=NLRP2 PE=1 SV=1	0	9.91	2	2	5	2	1062	120.4	6.07	201	2	stress response;other biological processes	cytosol;ER/Golgi;other cell component	other molecular function	Pf02758, Pf05729, Pf13516, Pf17776, Pf17779	55655	ENSG00000022556; ENSG00000273992; ENSG00000274638; ENSG00000275082; ENSG00000275399; ENSG00000275796; ENSG00000275843; ENSG00000278682; ENSG00000278789	NLRP2	B4DZL7; hsa:55655; I3L0G4; Q53FL5; Q59G09; Q8IXT0; Q9BVN5; Q9H6G6; Q9HAV9; Q9NWK3; Q9NX02		Nucleotide-binding oligomerization domain (NOD) pathway	1	0	4.668	0.0204134	164.7	35.3	22.26	32.91	High	High	High	Not Found	Peak Found	High	1
High	P01780	Immunoglobulin heavy variable 3-7 OS=Homo sapiens OX=9606 GN=IGHV3-7 PE=1 SV=2	0	10.033	31	4	16	4	117	12.9	6.57	163	4	other biological processes	non-structural extracellular;plasma membrane;other membranes;other cell component	other molecular function	Pf07686		ENSG00000211938; ENSG00000282211	IGHV3-7	A0A0B4J1U8; P01780; P01781; P80419	Regulation of actin dynamics for phagocytic cup formation; FCGR3A-mediated phagocytosis; Initial triggering of complement; Classical antibody-mediated complement activation; Immunoregulatory interactions between a Lymphoid and a non-Lymphoid cell; Cell surface interactions at the vascular wall; FCGR activation; Role of phospholipids in phagocytosis; Scavenging of heme from plasma; Role of LAT2/NT…		19	0	14.466	0.010675	187.1	12.9	45.18	30.41	High	High	High	High	High	High	1
High	Q9UJ70	N-acetyl-D-glucosamine kinase OS=Homo sapiens OX=9606 GN=NAGK PE=1 SV=4	0	21.248	19	5	24	5	344	37.4	6.24	335	5	other metabolic processes;stress response;other biological processes	cytosol	kinase activity;other molecular function	Pf01869	55577	ENSG00000124357	NAGK	B4DLZ5; hsa:55577; Q53HD5; Q6IA84; Q9BS29; Q9BVP0; Q9NV37; Q9UJ70	Synthesis of UDP-N-acetyl-glucosamine		1	0	3.98	0.0791717	159.8	40.2	40.15	10.4	High	High	High	High	High	High	1
High	P08238	Heat shock protein HSP 90-beta OS=Homo sapiens OX=9606 GN=HSP90AB1 PE=1 SV=4	0	159.064	40	29	239	13	724	83.2	5.03	4578	29	cell cycle OR cell proliferation;cell organization and biogenesis;protein metabolism;DNA metabolism;other metabolic processes;stress response;developmental processes;other biological processes	non-structural extracellular;plasma membrane;other membranes;cytosol;nucleus;other cell component	enzyme regulator activity;cytoskeletal activity;nucleic acid binding activity;other molecular function	Pf00183, Pf13589	3326	ENSG00000096384	HSP90AB1	B2R5P0; hsa:3326; P08238; Q5T9W7; Q9NQW0; Q9NTK6	Regulation of actin dynamics for phagocytic cup formation; Neutrophil degranulation; Chaperone Mediated Autophagy; Potential therapeutics for SARS; The role of GTSE1 in G2/M progression after G2 checkpoint; HSP90 chaperone cycle for steroid hormone receptors (SHR) in the presence of ligand; SARS-CoV-2 activates/modulates innate and adaptive immune responses; Aryl hydrocarbon receptor signalling; …	Nuclear receptors meta-pathway; NRF2 pathway; Focal adhesion: PI3K-Akt-mTOR-signaling pathway; PI3K-Akt signaling pathway	23	16	3.202	0.0234945	152.4	47.6	2.15	17.49	High	High	High	High	High	High	1
High	Q96C86	m7GpppX diphosphatase OS=Homo sapiens OX=9606 GN=DCPS PE=1 SV=2	0	8.192	10	2	5	2	337	38.6	6.38	124	2	RNA metabolism OR transcription;other metabolic processes	cytosol;mitochondrion;nucleus;other cell component	nucleic acid binding activity;other molecular function	Pf05652, Pf11969	28960	ENSG00000110063	DCPS	hsa:28960; Q8NHL8; Q96C86; Q9Y2S5	mRNA decay by 3' to 5' exoribonuclease		1	0	4.192	0.0407758	161.5	38.5	13.52	38.39	High	High	High	Peak Found	High	Peak Found	1
High	P0DOX2	Immunoglobulin alpha-2 heavy chain OS=Homo sapiens OX=9606 PE=1 SV=2	0	16.407	13	5	21	2	455	48.9	6.67	299	5	other biological processes	non-structural extracellular;plasma membrane;other membranes;other cell component		Pf00047, Pf07654, Pf07686							0	0	5.501	0.036952	169.2	30.8	47.39	16.99	High	High	High	Not Found	Not Found	Not Found	1
High	P21810	Biglycan OS=Homo sapiens OX=9606 GN=BGN PE=1 SV=2	0	45.665	20	6	51	6	368	41.6	7.52	741	6	protein metabolism;other metabolic processes;developmental processes	non-structural extracellular;extracellular matrix;plasma membrane;other membranes;ER/Golgi;other cytoplasmic organelle;other cell component	extracellular structural activity;other molecular function	Pf01462, Pf13855	633	ENSG00000182492	BGN	D3DWU3; hsa:633; P13247; P21810	ECM proteoglycans; A tetrasaccharide linker sequence is required for GAG synthesis; Defective B4GALT7 causes EDS, progeroid type; Defective B3GAT3 causes JDSSDHD; Defective B3GALT6 causes EDSP2 and SEMDJL1; Chondroitin sulfate biosynthesis; Dermatan sulfate biosynthesis; CS/DS degradation; Defective CHST3 causes SEDCJD; Defective CHST14 causes EDS, musculocontractural type; Defective CHSY1 causes…		11	0	4.787	0.00873798	165.4	34.6	14.92	11.22	High	High	High	High	High	High	1
Medium	Q8IYM0	Protein FAM186B OS=Homo sapiens OX=9606 GN=FAM186B PE=2 SV=2	0.027	1.65	1	1	1	1	893	103.7	9.01	0	1		other cell component		Pf20865, Pf20870	84070	ENSG00000135436	FAM186B	B4DZ15; hsa:84070; Q8IYM0; Q8TCP7; Q9H0L3		IL-18 signaling pathway	1	0	2.988	0.0796532	149.8	50.2	63.41	60.52	Peak Found	Peak Found	High	Peak Found	Peak Found	Peak Found	1
High	A0A087WSY4	Immunoglobulin heavy variable 4-30-2 OS=Homo sapiens OX=9606 GN=IGHV4-30-2 PE=3 SV=1	0.006	2.485	6	1	3	1	118	13	9.67	29	1	other biological processes	non-structural extracellular;plasma membrane;other membranes;other cell component	other molecular function	Pf07686			IGHV4-30-2	A0A087WSY4			0	0	23.622	0.0136638	191.9	8.1	19.04	43.76	High	High	High	Peak Found	Not Found	Peak Found	1
High	P29401	Transketolase OS=Homo sapiens OX=9606 GN=TKT PE=1 SV=3	0	78.059	37	17	68	17	623	67.8	7.66	1126	17	other metabolic processes;other biological processes	other membranes;cytosol;ER/Golgi;nucleus;other cytoplasmic organelle	other molecular function	Pf00456, Pf02779, Pf02780	7086	ENSG00000163931	TKT	A8K089; B4DE31; E7EPA7; hsa:7086; P29401; Q8TBA3; Q96HH3	NFE2L2 regulates pentose phosphate pathway genes; Pentose phosphate pathway; Insulin effects increased synthesis of Xylulose-5-Phosphate	Pentose phosphate metabolism; VEGFA-VEGFR2 signaling; Metabolic reprogramming in colon cancer; Thiamine metabolic pathways	7	0	3.814	0.0506198	158.5	41.5	49.63	9.49	High	High	High	High	High	High	1
High	P13489	Ribonuclease inhibitor OS=Homo sapiens OX=9606 GN=RNH1 PE=1 SV=2	0	15.444	9	3	16	3	461	49.9	4.82	377	3	RNA metabolism OR transcription;other metabolic processes;other biological processes	non-structural extracellular;plasma membrane;other membranes;cytosol;nucleus;other cell component	enzyme regulator activity	Pf13516, Pf18779	6050	ENSG00000023191; ENSG00000276230	RNH1	hsa:6050; P13489; Q8IZK8; Q96FD7; Q9BQ80; Q9UDK6			0	0	2.996	0.0395398	149.9	50.1	23.86	28.73	High	High	High	High	High	High	1
High	P01009	Alpha-1-antitrypsin OS=Homo sapiens OX=9606 GN=SERPINA1 PE=1 SV=3	0	103.094	43	19	164	19	418	46.7	5.59	2254	19	stress response;other biological processes	non-structural extracellular;other membranes;ER/Golgi;other cell component	enzyme regulator activity;other molecular function	Pf00079	5265	ENSG00000197249	SERPINA1	A6PX14; B2RDQ8; hsa:5265; P01009; Q0PVP5; Q13672; Q53XB8; Q5U0M1; Q7M4R2; Q86U18; Q86U19; Q96BF9; Q96ES1; Q9P1P0; Q9UCE6; Q9UCM3	Neutrophil degranulation; Regulation of Insulin-like Growth Factor (IGF) transport and uptake by Insulin-like Growth Factor Binding Proteins (IGFBPs); Post-translational protein phosphorylation; Platelet degranulation ; COPII-mediated vesicle transport; Cargo concentration in the ER	Nuclear receptors meta-pathway; NRF2 pathway; Lung fibrosis; Lung fibrosis; Complement and coagulation cascades	11	0	3.672	0.00984169	157.2	42.8	11.13	15.25	High	High	High	High	High	High	1
High	P12955	Xaa-Pro dipeptidase OS=Homo sapiens OX=9606 GN=PEPD PE=1 SV=3	0.009	2.161	1	1	3	1	493	54.5	6	32	1	protein metabolism;other metabolic processes;other biological processes		other molecular function	Pf00557, Pf05195	5184	ENSG00000124299	PEPD	A8K3Z1; A8K416; A8K696; A8MX47; B4DDB7; B4DGJ1; E9PCE8; hsa:5184; P12955; Q8TBN9; Q9BT75			0	0	5.871	0.0415666	170.9	29.1	11.89	44.8	Peak Found	High	High	High	Peak Found	Peak Found	1
High	P00568	Adenylate kinase isoenzyme 1 OS=Homo sapiens OX=9606 GN=AK1 PE=1 SV=3	0	9.327	17	3	5	3	194	21.6	8.63	65	3	other metabolic processes	cytosol;cytoskeleton;other cell component	kinase activity;other molecular function	Pf00406	203	ENSG00000106992	AK1	hsa:203; P00568; Q9BVK9; Q9UQC7	Interconversion of nucleotide di- and triphosphates	IL-24 Signaling pathway	2	0	4.407	0.0643118	163	37	37.46	7.92	High	Peak Found	High	High	Peak Found	Peak Found	1
High	P00740	Coagulation factor IX OS=Homo sapiens OX=9606 GN=F9 PE=1 SV=2	0	7.949	4	1	3	1	461	51.7	5.47	43	1	protein metabolism;other metabolic processes;stress response	non-structural extracellular;plasma membrane;other membranes;ER/Golgi;other cell component	other molecular function	Pf00008, Pf00089, Pf00594, Pf14670	2158	ENSG00000101981	F9	A8K9N4; F2RM36; hsa:2158; P00740; Q5FBE1; Q5JYJ8	Protein hydroxylation; Intrinsic Pathway of Fibrin Clot Formation; Defective factor IX causes thrombophilia; Defective cofactor function of FVIIIa variant; Defective F9 variant does not activate FX; Gamma-carboxylation of protein precursors; Transport of gamma-carboxylated protein precursors from the endoplasmic reticulum to the Golgi apparatus; Removal of aminoterminal propeptides from gamma-car…	Blood clotting cascade; Complement and coagulation cascades	14	0	14.426	0.0196002	187	13	38.16	11.81	High	Peak Found	High	Not Found	Not Found	Peak Found	1
High	Q53TN4	Plasma membrane ascorbate-dependent reductase CYBRD1 OS=Homo sapiens OX=9606 GN=CYBRD1 PE=1 SV=1	0.004	2.607	3	1	2	1	286	31.6	8.76	33	1	transport;other biological processes	plasma membrane;other membranes;other cytoplasmic organelle	transporter activity;other molecular function	Pf03188	79901	ENSG00000071967	CYBRD1	B2RE79; B4DWD7; hsa:79901; Q53TN4; Q6KC16; Q6KC17; Q6P147; Q6ZR51; Q9H0Q8; Q9H5G5	Iron uptake and transport	Iron metabolism disorders	2	0	15.256	0.00915491	187.7	12.3	27.32	17.46	Peak Found	High	High	Peak Found	Not Found	Peak Found	1
High	P21980	Protein-glutamine gamma-glutamyltransferase 2 OS=Homo sapiens OX=9606 GN=TGM2 PE=1 SV=2	0	12.984	7	4	13	4	687	77.3	5.22	94	4	cell-cell signaling;cell organization and biogenesis;protein metabolism;other metabolic processes;transport;developmental processes;signal transduction;other biological processes	extracellular matrix;plasma membrane;other membranes;cytosol;mitochondrion;ER/Golgi;nucleus;other cell component	other molecular function	Pf00868, Pf00927, Pf01841	7052	ENSG00000198959	TGM2	E1P5V9; hsa:7052; P21980; Q16436; Q6B838; Q9BTN7; Q9H035; Q9UH35		IL-18 signaling pathway	1	0	2.453	0.0625777	142.1	57.9	13.26	35.21	High	High	High	High	Peak Found	High	1
High	Q9ULV4	Coronin-1C OS=Homo sapiens OX=9606 GN=CORO1C PE=1 SV=1	0	6.7	12	3	4	3	474	53.2	7.08	0	3	cell organization and biogenesis;transport;developmental processes;signal transduction;other biological processes	plasma membrane;other membranes;cytoskeleton;other cytoplasmic organelle;other cell component	cytoskeletal activity;other molecular function	Pf00400, Pf08953, Pf16300	23603	ENSG00000110880	CORO1C	A7MAP0; A7MAP1; B3KU12; hsa:23603; Q9NSK5; Q9ULV4			0	0	4.634	0.01825	164.5	35.5	27.05	21.57	High	Peak Found	High	Peak Found	Peak Found	Peak Found	1
High	P61160	Actin-related protein 2 OS=Homo sapiens OX=9606 GN=ACTR2 PE=1 SV=1	0	19.946	13	4	17	4	394	44.7	6.74	162	4	cell cycle OR cell proliferation;cell organization and biogenesis;stress response;transport;other biological processes	non-structural extracellular;cytosol;cytoskeleton;nucleus;other cytoplasmic organelle;other cell component	cytoskeletal activity;other molecular function	Pf00022	10097	ENSG00000138071	ACTR2	B2RCP5; D6W5F4; E9PF41; hsa:10097; O15142; P61160; Q96C82	Regulation of actin dynamics for phagocytic cup formation; FCGR3A-mediated phagocytosis; RHO GTPases Activate WASPs and WAVEs; Neutrophil degranulation; Clathrin-mediated endocytosis; EPHB-mediated forward signaling	Physico-chemical features and toxicity-associated pathways; Embryonic stem cell pluripotency pathways	8	0	3.176	0.0332291	152.1	47.9	20.2	33.69	High	High	High	High	High	High	1
High	P05452	Tetranectin OS=Homo sapiens OX=9606 GN=CLEC3B PE=1 SV=3	0	5.81	6	1	5	1	202	22.5	5.67	129	1	other biological processes	non-structural extracellular;nucleus;other cell component	other molecular function	Pf00059	7123	ENSG00000163815	CLEC3B	hsa:7123; P05452; Q6FGX6	Platelet degranulation		1	0	14.945	0.0250063	187.5	12.5	44.72	16.5	High	High	High	High	Peak Found	High	1
High	Q9ULA0	Aspartyl aminopeptidase OS=Homo sapiens OX=9606 GN=DNPEP PE=1 SV=2	0	5.331	5	2	4	2	485	53.4	7.58	32	2	protein metabolism;other metabolic processes	cytosol;other cell component	other molecular function	Pf02127	23549	ENSG00000123992	DNPEP	hsa:23549; Q9BW44; Q9NUV5; Q9NV55; Q9ULA0		Ciliary landscape	1	0	3.308	0.019232	153.6	46.4	32.26	29.39	High	High	High	Peak Found	Peak Found	Peak Found	1
High	O15511	Actin-related protein 2/3 complex subunit 5 OS=Homo sapiens OX=9606 GN=ARPC5 PE=1 SV=3	0	9.549	15	3	10	3	151	16.3	5.67	189	3	cell organization and biogenesis;other biological processes	non-structural extracellular;cytosol;cytoskeleton;nucleus;other cell component	cytoskeletal activity	Pf04699	10092	ENSG00000162704	ARPC5	A6NEC4; hsa:10092; O15511; Q6PG42	Regulation of actin dynamics for phagocytic cup formation; FCGR3A-mediated phagocytosis; RHO GTPases Activate WASPs and WAVEs; Neutrophil degranulation; Clathrin-mediated endocytosis; EPHB-mediated forward signaling	Pathogenic Escherichia coli infection; Regulation of actin cytoskeleton	8	0	4.554	0.0345525	164	36	39.51	33.61	High	High	High	High	High	High	1
High	P04217	Alpha-1B-glycoprotein OS=Homo sapiens OX=9606 GN=A1BG PE=1 SV=4	0	10.323	7	3	7	3	495	54.2	5.86	80	3		non-structural extracellular;plasma membrane;other membranes;other cell component		Pf13895	1	ENSG00000121410	A1BG	A8K052; hsa:1; P04217; Q68CK0; Q8IYJ6; Q96P39	Neutrophil degranulation; Platelet degranulation	Network map of SARS-CoV-2 signaling pathway	3	0	8.21	0.014125	178.3	21.7	26.87	36.57	High	High	High	Peak Found	Peak Found	Peak Found	1
High	P61224	Ras-related protein Rap-1b OS=Homo sapiens OX=9606 GN=RAP1B PE=1 SV=1	0	14.565	20	4	15	4	184	20.8	5.78	255	4	cell cycle OR cell proliferation;cell organization and biogenesis;transport;signal transduction;other biological processes	plasma membrane;other membranes;cytosol;other cytoplasmic organelle;other cell component	other molecular function	Pf00071	5908	ENSG00000127314	RAP1B	B2R5Z2; B4DQI8; B4DW74; B4DW94; hsa:5908; P09526; P61224; Q502X3; Q5TZR4; Q6DCA1; Q6LES0	Neutrophil degranulation; Signaling by BRAF and RAF1 fusions; Signaling by moderate kinase activity BRAF mutants; Paradoxical activation of RAF signaling by kinase inactive BRAF; Signaling downstream of RAS mutants; Signaling by RAF1 mutants; MAP2K and MAPK activation; Signaling by high-kinase activity BRAF mutants; GRB2:SOS provides linkage to MAPK signaling for Integrins ; p130Cas linkage to MA…	Integrin-mediated cell adhesion; Thyroid stimulating hormone (TSH) signaling pathway; Androgen receptor network in prostate cancer; Corticotropin-releasing hormone signaling pathway; Common pathways underlying drug addiction; Focal adhesion; Hepatocyte growth factor receptor signaling; MAPK signaling pathway; VEGFA-VEGFR2 signaling; Chemokine signaling pathway; Ras signaling	25	0	3.976	0.0142682	159.8	40.2	18.7	24.98	High	High	High	High	High	High	1
High	Q16774	Guanylate kinase OS=Homo sapiens OX=9606 GN=GUK1 PE=1 SV=2	0	9.279	20	3	6	3	197	21.7	6.55	37	3	other metabolic processes	cytosol;other cell component	kinase activity;other molecular function	Pf00625	2987	ENSG00000143774	GUK1	B1ANH1; hsa:2987; Q16774	Interconversion of nucleotide di- and triphosphates; Azathioprine ADME		2	0	5.455	0.00946253	169	31	12.04	18.12	High	High	High	Peak Found	Peak Found	High	1
High	O95865	N(G),N(G)-dimethylarginine dimethylaminohydrolase 2 OS=Homo sapiens OX=9606 GN=DDAH2 PE=1 SV=1	0	14.791	16	3	8	3	285	29.6	6.01	221	3	other metabolic processes;signal transduction;other biological processes	cytosol;mitochondrion	other molecular function		23564	ENSG00000206395; ENSG00000213722; ENSG00000225635; ENSG00000226634; ENSG00000227317; ENSG00000228128; ENSG00000233076	DDAH2	A2BEZ7; hsa:23564; O95865		Nitric oxide metabolism in cystic fibrosis	1	0	6.067	0.0496471	171.7	28.3	2.99	47.41	High	High	High	Peak Found	High	High	1
High	Q9BS40	Latexin OS=Homo sapiens OX=9606 GN=LXN PE=1 SV=2	0	6.434	12	2	6	2	222	25.7	5.78	76	2	stress response;other biological processes	non-structural extracellular;other cell component	enzyme regulator activity;other molecular function	Pf06907, Pf20630	56925	ENSG00000079257	LXN	hsa:56925; Q96PN2; Q9BS40; Q9NQS6			0	0	4.461	0.011409	163.4	36.6	14.66	20.36	High	High	High	High	High	Peak Found	1
High	P15088	Mast cell carboxypeptidase A OS=Homo sapiens OX=9606 GN=CPA3 PE=1 SV=2	0	19.38	12	5	25	5	417	48.6	9	453	5	protein metabolism;other metabolic processes	non-structural extracellular;ER/Golgi;other cell component	other molecular function	Pf00246, Pf02244	1359	ENSG00000163751	CPA3	hsa:1359; P15088; Q96E94	Metabolism of Angiotensinogen to Angiotensins		1	0	6.378	0.0104911	172.9	27.1	21.21	24.67	High	High	High	High	High	High	1
High	P10301	Ras-related protein R-Ras OS=Homo sapiens OX=9606 GN=RRAS PE=1 SV=1	0	10.276	18	3	7	3	218	23.5	6.93	79	3	developmental processes;signal transduction;other biological processes	plasma membrane;other membranes	other molecular function	Pf00071	6237	ENSG00000126458	RRAS	hsa:6237; P10301; Q6FH12	SEMA3A-Plexin repulsion signaling by inhibiting Integrin adhesion; Sema4D mediated inhibition of cell attachment and migration	G protein signaling pathways; MAPK signaling pathway; Canonical and non-canonical Notch signaling; MAPK and NFkB signaling pathways inhibited by Yersinia YopJ; T-cell antigen receptor (TCR) pathway during Staphylococcus aureus infection; MAPK cascade; Ras signaling; Inhibition of exosome biogenesis and secretion by Manumycin A in CRPC cells; EGFR tyrosine kinase inhibitor resistance; Angiotensin …	13	0	11.223	0.0424396	183.6	16.4	52.46	32.59	High	High	High	Not Found	Not Found	Not Found	1
High	P35237	Serpin B6 OS=Homo sapiens OX=9606 GN=SERPINB6 PE=1 SV=3	0	7.113	13	3	4	3	376	42.6	5.27	0	3	stress response;other biological processes	non-structural extracellular;plasma membrane;other membranes;cytosol;other cell component	enzyme regulator activity;other molecular function	Pf00079	5269	ENSG00000124570	SERPINB6	B2RBA8; hsa:5269; P35237; Q59F97; Q5TD06; Q7Z2Y7; Q96J44; Q9UDI7	Neutrophil degranulation; Dissolution of Fibrin Clot	Ectoderm differentiation	3	0	3.472	0.0574487	155.3	44.7	33.28	14.53	High	High	High	Peak Found	Peak Found	Peak Found	1
High	Q9H3G5	Probable serine carboxypeptidase CPVL OS=Homo sapiens OX=9606 GN=CPVL PE=1 SV=2	0.003	2.84	2	1	2	1	476	54.1	5.62	32	1	protein metabolism		other molecular function	Pf00450	54504	ENSG00000106066	CPVL	A4D1A4; hsa:54504; Q6UX20; Q8NBL7; Q96AR7; Q9H3G5; Q9HB41			0	0	6.709	0.014125	174.1	25.9	30.5	33	High	Peak Found	High	Peak Found	Not Found	Peak Found	1
High	P35241	Radixin OS=Homo sapiens OX=9606 GN=RDX PE=1 SV=1	0	17.589	9	7	24	1	583	68.5	6.37	195	7	cell organization and biogenesis;signal transduction;other biological processes	plasma membrane;other membranes;cytoskeleton;other cell component	cytoskeletal activity;other molecular function	Pf00373, Pf00769, Pf09379, Pf09380, Pf20492	5962	ENSG00000137710	RDX	A7YIJ8; A7YIK0; A7YIK3; B7Z9U6; F5H1A7; hsa:5962; P35241; Q86Y61	Recycling pathway of L1; Sensory processing of sound by inner hair cells of the cochlea; Sensory processing of sound by outer hair cells of the cochlea	Regulation of actin cytoskeleton	4	0	5.97	0.0343063	171.3	28.7	3.79	36.55	High	High	High	Peak Found	Not Found	Peak Found	1
High	P01008	Antithrombin-III OS=Homo sapiens OX=9606 GN=SERPINC1 PE=1 SV=1	0	37.488	23	9	35	9	464	52.6	6.71	282	9	stress response;other biological processes	non-structural extracellular;plasma membrane;other membranes;ER/Golgi	enzyme regulator activity;other molecular function	Pf00079	462	ENSG00000117601	SERPINC1	B2R6P0; hsa:462; P01008; P78439; P78447; Q13815; Q5TC78; Q7KZ43; Q7KZ97; Q9UC78	Intrinsic Pathway of Fibrin Clot Formation; Regulation of Insulin-like Growth Factor (IGF) transport and uptake by Insulin-like Growth Factor Binding Proteins (IGFBPs); Post-translational protein phosphorylation; Common Pathway of Fibrin Clot Formation	Complement and coagulation cascades	5	0	3.359	0.0203259	154.1	45.9	31.64	23.43	High	High	High	High	High	High	1
High	P49006	MARCKS-related protein OS=Homo sapiens OX=9606 GN=MARCKSL1 PE=1 SV=2	0	14.581	34	3	15	3	195	19.5	4.67	417	3	cell cycle OR cell proliferation;cell organization and biogenesis;developmental processes;other biological processes	plasma membrane;other membranes;cytoskeleton;other cell component	cytoskeletal activity;other molecular function	Pf02063	65108	ENSG00000175130	MARCKSL1	D3DPQ0; hsa:65108; P49006; Q5TEE6; Q6NXS5			0	0	10.089	0.0104911	182	18	19.5	7.41	High	High	High	High	High	High	1
High	Q13308	Inactive tyrosine-protein kinase 7 OS=Homo sapiens OX=9606 GN=PTK7 PE=1 SV=2	0	6.402	2	1	3	1	1070	118.3	7.09	52	1	cell adhesion;cell-cell signaling;cell cycle OR cell proliferation;cell organization and biogenesis;protein metabolism;other metabolic processes;stress response;developmental processes;signal transduction;other biological processes	plasma membrane;other membranes;other cell component	kinase activity;other molecular function	Pf07679, Pf07714, Pf13927	5754	ENSG00000112655	PTK7	A8K974; B7Z477; E9PFZ5; hsa:5754; Q13308; Q13417; Q5T650; Q6IQ54; Q8NFA5; Q8NFA6; Q8NFA7; Q8NFA8			0	0	6.978	0.0622335	174.9	25.1	52.53	7.34	High	High	High	Not Found	Not Found	Not Found	1
High	P23528	Cofilin-1 OS=Homo sapiens OX=9606 GN=CFL1 PE=1 SV=3	0	57.683	49	8	68	8	166	18.5	8.09	1836	8	cell cycle OR cell proliferation;cell organization and biogenesis;signal transduction;other biological processes	plasma membrane;other membranes;cytosol;cytoskeleton;nucleus;other cell component	cytoskeletal activity	Pf00241	1072	ENSG00000172757	CFL1	B3KUQ1; hsa:1072; P23528; Q53Y87; Q9UCA2	Regulation of actin dynamics for phagocytic cup formation; EPHB-mediated forward signaling; Platelet degranulation ; Sema3A PAK dependent Axon repulsion; Gene and protein expression by JAK-STAT signaling after Interleukin-12 stimulation; RHO GTPases Activate ROCKs	Brain-derived neurotrophic factor (BDNF) signaling pathway; VEGFA-VEGFR2 signaling; EGF/EGFR signaling pathway; Envelope proteins and their potential roles in EDMD physiopathology; 7q11.23 copy number variation syndrome; Neuroinflammation and glutamatergic signaling; CCL18 signaling pathway; Regulation of actin cytoskeleton; G13 signaling pathway	15	0	4.633	0.0112525	164.5	35.5	21.25	15.26	High	High	High	High	High	High	1
High	P15924	Desmoplakin OS=Homo sapiens OX=9606 GN=DSP PE=1 SV=3	0	51.134	6	20	40	20	2871	331.6	6.81	236	20	cell adhesion;cell organization and biogenesis;protein metabolism;other metabolic processes;stress response;developmental processes;other biological processes	plasma membrane;other membranes;cytoskeleton;other cell component	cytoskeletal activity;other molecular function	Pf00681, Pf17902, Pf18373, Pf21019	1832	ENSG00000096696	DSP	B2RTT2; D7RX09; hsa:1832; O75993; P15924; Q14189; Q9UHN4	Neutrophil degranulation; Formation of the cornified envelope; RND3 GTPase cycle; RND1 GTPase cycle; Apoptotic cleavage of cell adhesion proteins	Arrhythmogenic right ventricular cardiomyopathy; Lung fibrosis; Epithelial to mesenchymal transition in colorectal cancer	9	0	2.224	0.057447	138	62	27.46	24.09	High	High	High	High	High	High	1
High	P40121	Macrophage-capping protein OS=Homo sapiens OX=9606 GN=CAPG PE=1 SV=2	0	39.573	36	9	47	9	348	38.5	6.19	852	9	cell cycle OR cell proliferation;cell organization and biogenesis;developmental processes;other biological processes	cytoskeleton;nucleus;other cell component	cytoskeletal activity;other molecular function	Pf00626	822	ENSG00000042493	CAPG	B8ZZS7; D6W5K8; hsa:822; P40121; Q53SA7		TYROBP causal network in microglia	1	0	3.646	0.012402	157	43	19.73	10.89	High	High	High	High	High	High	1
High	P61604	10 kDa heat shock protein, mitochondrial OS=Homo sapiens OX=9606 GN=HSPE1 PE=1 SV=2	0	16.678	49	5	27	5	102	10.9	8.92	348	5	protein metabolism;other metabolic processes;stress response;other biological processes	mitochondrion	other molecular function	Pf00166	3336	ENSG00000115541	HSPE1	hsa:3336; O95421; P61604; Q04984; Q53X54; Q9UDH0	RHOG GTPase cycle	IL-24 Signaling pathway	2	0	2.646	0.0443058	145.1	54.9	41.46	14.7	High	High	High	High	High	High	1
High	O60664	Perilipin-3 OS=Homo sapiens OX=9606 GN=PLIN3 PE=1 SV=3	0	43.8	30	9	34	9	434	47	5.44	602	9	cell organization and biogenesis;stress response;transport;other biological processes	other membranes;cytosol;ER/Golgi;other cytoplasmic organelle;other cell component		Pf03036	10226	ENSG00000105355	PLIN3	A8K4Y9; hsa:10226; K7EQF4; O60664; Q53G77; Q9BS03; Q9UBD7; Q9UP92	Late endosomal microautophagy; Triglyceride catabolism; Retrograde transport at the Trans-Golgi-Network; RHOBTB3 ATPase cycle; Lipophagy; Chaperone Mediated Autophagy		6	0	3.794	0.0202163	158.3	41.7	26.89	21.18	High	High	High	High	High	High	1
High	Q99426	Tubulin-folding cofactor B OS=Homo sapiens OX=9606 GN=TBCB PE=1 SV=2	0	9.413	11	3	7	3	244	27.3	5.15	124	3	cell organization and biogenesis;protein metabolism;other metabolic processes;developmental processes;other biological processes	cytosol;cytoskeleton;nucleus;other cell component	cytoskeletal activity	Pf01302, Pf14560	1155	ENSG00000105254	TBCB	hsa:1155; O00111; O00674; O14728; Q6FGY5; Q99426	Post-chaperonin tubulin folding pathway		1	0	4.88	0.0590678	166	34	19.82	54.49	High	High	High	High	High	Peak Found	1
High	Q9NQW7	Xaa-Pro aminopeptidase 1 OS=Homo sapiens OX=9606 GN=XPNPEP1 PE=1 SV=3	0	9.744	6	3	8	3	623	69.9	5.67	171	3	protein metabolism;other metabolic processes;other biological processes	cytosol;other cell component	other molecular function	Pf00557, Pf01321, Pf16188, Pf16189	7511	ENSG00000108039	XPNPEP1	A8K071; G5E9Y2; G8JLB2; hsa:7511; O15250; Q53EX6; Q8N3Q0; Q96D23; Q9NQW7			0	0	6.399	0.01736	173	27	31.93	21.84	High	High	High	Peak Found	Peak Found	High	1
High	P22234	Bifunctional phosphoribosylaminoimidazole carboxylase/phosphoribosylaminoimidazole succinocarboxamide synthetase OS=Homo sapiens OX=9606 GN=PAICS PE=1 SV=3	0	10.835	3	2	7	2	425	47	7.23	99	2	other metabolic processes	cytosol;other cell component	other molecular function	Pf00731, Pf01259	10606	ENSG00000128050	PAICS	E9PDH9; hsa:10606; P22234; Q68CQ5	Purine ribonucleoside monophosphate biosynthesis	Metabolic reprogramming in colon cancer	2	0	3.235	0.0307524	152.8	47.2	42.93	24.82	High	High	High	High	Peak Found	Peak Found	1
High	P09467	Fructose-1,6-bisphosphatase 1 OS=Homo sapiens OX=9606 GN=FBP1 PE=1 SV=5	0	11.4	15	3	6	3	338	36.8	6.99	67	3	other metabolic processes;stress response;other biological processes	cytosol;nucleus;other cell component	other molecular function	Pf00316, Pf18913	2203	ENSG00000165140	FBP1	hsa:2203; O75571; P09467; Q53F94; Q96E46	Gluconeogenesis	Angiopoietin-like protein 8 regulatory pathway; Disorders of fructose metabolism; Glycolysis and gluconeogenesis; Metabolic Epileptic Disorders; IL-24 Signaling pathway	6	0	7.711	0.027748	177	23	46.19	9.95	High	High	High	Peak Found	Not Found	Peak Found	1
High	Q96CG8	Collagen triple helix repeat-containing protein 1 OS=Homo sapiens OX=9606 GN=CTHRC1 PE=1 SV=1	0.006	2.513	3	1	4	1	243	26.2	7.99	16	1	cell-cell signaling;cell cycle OR cell proliferation;cell organization and biogenesis;developmental processes;signal transduction;other biological processes	non-structural extracellular;cytosol;other cell component	signal transduction activity or receptor binding;other molecular function		115908	ENSG00000164932	CTHRC1	G3V141; hsa:115908; Q6UW91; Q8IX63; Q96CG8		Pleural mesothelioma; Clock-controlled autophagy in bone metabolism	2	0	2.294	0.0699564	139.3	60.7	15.56	36.73	High	High	High	Peak Found	Peak Found	Peak Found	1
High	P02675	Fibrinogen beta chain OS=Homo sapiens OX=9606 GN=FGB PE=1 SV=2	0	58.506	30	13	74	13	491	55.9	8.27	1243	13	cell adhesion;cell organization and biogenesis;protein metabolism;other metabolic processes;stress response;other biological processes	non-structural extracellular;plasma membrane;other membranes;ER/Golgi;other cell component	signal transduction activity or receptor binding;other molecular function	Pf00147, Pf08702	2244	ENSG00000171564	FGB	A0JLR9; B2R7G3; hsa:2244; P02675; Q32Q65; Q3KPF2	Common Pathway of Fibrin Clot Formation; Platelet degranulation ; ER-Phagosome pathway; Integrin cell surface interactions; Signaling by BRAF and RAF1 fusions; MyD88:MAL(TIRAP) cascade initiated on plasma membrane; MyD88 deficiency (TLR2/4); IRAK4 deficiency (TLR2/4); Regulation of TLR by endogenous ligand; Signaling by moderate kinase activity BRAF mutants; Paradoxical activation of RAF signalin…	Selenium micronutrient network; Folate metabolism; Blood clotting cascade; Complement system; VEGFA-VEGFR2 signaling; Fibrin complement receptor 3 signaling pathway; COVID-19, thrombosis and anticoagulation; Network map of SARS-CoV-2 signaling pathway; Complement and coagulation cascades	27	0	3.301	0.0123187	153.5	46.5	11.16	17.05	High	High	High	High	High	High	1
High	Q8WU39	Marginal zone B- and B1-cell-specific protein OS=Homo sapiens OX=9606 GN=MZB1 PE=1 SV=1	0	9.37	7	1	11	1	189	20.7	5.57	212	1	cell organization and biogenesis;other biological processes	non-structural extracellular;ER/Golgi;other cell component		Pf11938	51237	ENSG00000170476	MZB1	D2IYS0; hsa:51237; Q7Z6N2; Q8WU39; Q96RL5; Q9P0T3			0	0	5.749	0.0188521	170.4	29.6	31.47	38.48	High	High	High	High	High	High	1
High	A0A0B4J1U3	Immunoglobulin lambda variable 1-36 OS=Homo sapiens OX=9606 GN=IGLV1-36 PE=1 SV=5	0	4.781	14	1	2	1	117	12.5	4.78	46	1	other biological processes	non-structural extracellular;plasma membrane;other membranes;other cell component		Pf07686		ENSG00000211655; ENSG00000273737	IGLV1-36	A0A0B4J1U3			0	0	10.684	0.0789258	182.9	17.1	113.62	56.06	High	Peak Found	High	Not Found	Not Found	Not Found	1
Medium	P21926	CD9 antigen OS=Homo sapiens OX=9606 GN=CD9 PE=1 SV=4	0.014	1.919	3	1	1	1	228	25.4	7.15	0	1	cell adhesion;cell cycle OR cell proliferation;cell organization and biogenesis;stress response;transport;developmental processes;other biological processes	non-structural extracellular;plasma membrane;other membranes;other cell component	signal transduction activity or receptor binding	Pf00335	928	ENSG00000010278	CD9	D3DUQ9; hsa:928; P21926; Q5J7W6; Q96ES4	Platelet degranulation ; Uptake and function of diphtheria toxin; Acrosome Reaction and Sperm:Oocyte Membrane Binding	Vitamin D receptor pathway	4	0	8.51	0.00984169	179	21	17.55	25.16	Peak Found	Peak Found	High	Not Found	Not Found	Not Found	1
High	P26038	Moesin OS=Homo sapiens OX=9606 GN=MSN PE=1 SV=3	0	81.584	25	18	97	13	577	67.8	6.4	1300	18	cell adhesion;cell cycle OR cell proliferation;cell organization and biogenesis;other biological processes	plasma membrane;other membranes;cytosol;cytoskeleton;other cell component	signal transduction activity or receptor binding;cytoskeletal activity;nucleic acid binding activity;other molecular function	Pf00373, Pf00769, Pf09379, Pf09380, Pf20492	4478	ENSG00000147065	MSN	hsa:4478; P26038	Gene and protein expression by JAK-STAT signaling after Interleukin-12 stimulation; Recycling pathway of L1; Sensory processing of sound by inner hair cells of the cochlea; Sensory processing of sound by outer hair cells of the cochlea; Signaling by ALK fusions and activated point mutants	Glial cell differentiation; AGE/RAGE pathway; Measles virus infection; 16p11.2 proximal deletion syndrome; Regulation of actin cytoskeleton	10	5	3.023	0.0339133	150.3	49.7	6.63	25.64	High	High	High	High	High	High	1
High	Q16851	UTP--glucose-1-phosphate uridylyltransferase OS=Homo sapiens OX=9606 GN=UGP2 PE=1 SV=5	0	42.113	23	10	24	10	508	56.9	8.15	334	10	other metabolic processes;developmental processes	cytosol;other cell component	other molecular function	Pf01704	7360	ENSG00000169764	UGP2	hsa:7360; Q07131; Q0P6K2; Q16851; Q86Y81; Q9BU15	Glycogen synthesis; Formation of the active cofactor, UDP-glucuronate	Exercise-induced circadian regulation; Glycogen synthesis and degradation; Glucuronidation	5	0	6.807	0.0112779	174.4	25.6	16.53	24.5	High	High	High	High	High	High	1
High	P00558	Phosphoglycerate kinase 1 OS=Homo sapiens OX=9606 GN=PGK1 PE=1 SV=3	0	78.365	35	13	69	13	417	44.6	8.1	1494	13	protein metabolism;other metabolic processes;stress response;other biological processes	non-structural extracellular;other membranes;cytosol	kinase activity;other molecular function	Pf00162	5230	ENSG00000102144	PGK1	A8K4W6; B7Z7A9; hsa:5230; P00558; Q5J7W1; Q6IBT6; Q8NI87	Glycolysis; Gluconeogenesis; Manipulation of host energy metabolism	Cori cycle; Photodynamic therapy-induced HIF-1 survival signaling; VEGFA-VEGFR2 signaling; Clear cell renal cell carcinoma pathways; Metabolic reprogramming in colon cancer; Aerobic glycolysis; Glycolysis in senescence; Warburg effect modulated by deubiquitinating enzymes and their substrates; Glycolysis and gluconeogenesis; Metabolic Epileptic Disorders	13	0	4.196	0.00873798	161.5	38.5	10.05	11.57	High	High	High	High	High	High	1
High	P20073	Annexin A7 OS=Homo sapiens OX=9606 GN=ANXA7 PE=1 SV=3	0	21.082	10	4	25	4	488	52.7	5.68	619	4	other metabolic processes;other biological processes	other membranes;ER/Golgi;nucleus;other cell component	signal transduction activity or receptor binding;other molecular function	Pf00191	310	ENSG00000138279	ANXA7	hsa:310; P20073; Q5F2H3; Q5T0M6; Q5T0M7			0	0	2.18	0.0342875	137.1	62.9	20.84	27	High	High	High	High	High	High	1
High	P13611	Versican core protein OS=Homo sapiens OX=9606 GN=VCAN PE=1 SV=3	0	37.739	3	10	47	10	3396	372.6	4.51	591	10	cell adhesion;developmental processes;other biological processes	non-structural extracellular;extracellular matrix;ER/Golgi;other cytoplasmic organelle;other cell component	extracellular structural activity;other molecular function	Pf00008, Pf00059, Pf00084, Pf00193, Pf07686	1462	ENSG00000038427	VCAN	hsa:1462; P13611; P20754; Q13010; Q13189; Q15123; Q9UCL9; Q9UNW5	Regulation of Insulin-like Growth Factor (IGF) transport and uptake by Insulin-like Growth Factor Binding Proteins (IGFBPs); Post-translational protein phosphorylation; ECM proteoglycans; A tetrasaccharide linker sequence is required for GAG synthesis; Defective B4GALT7 causes EDS, progeroid type; Defective B3GAT3 causes JDSSDHD; Defective B3GALT6 causes EDSP2 and SEMDJL1; Chondroitin sulfate bio…	Spinal cord injury; Comprehensive IL-17A signaling	15	0	3.741	0.00873798	157.8	42.2	13.32	12.48	High	High	High	High	High	High	1
High	P49189	4-trimethylaminobutyraldehyde dehydrogenase OS=Homo sapiens OX=9606 GN=ALDH9A1 PE=1 SV=3	0	18.167	12	6	13	6	494	53.8	5.87	139	6	cell organization and biogenesis;other metabolic processes	cytosol;other cell component	other molecular function	Pf00171	223	ENSG00000143149	ALDH9A1	B2R6X1; B4DXY7; B9EKV4; hsa:223; P49189; Q5VV90; Q6LCL1; Q9NZT7	Carnitine synthesis	GABA receptor signaling; Fluoroacetic acid toxicity; Opioid receptor pathways	4	0	5.803	0.0203351	170.6	29.4	4.38	24.45	High	High	High	Peak Found	High	High	1
High	P09104	Gamma-enolase OS=Homo sapiens OX=9606 GN=ENO2 PE=1 SV=3	0	21.475	9	3	26	2	434	47.2	5.03	1222	3	other metabolic processes	plasma membrane;other membranes;cytosol;other cell component	other molecular function	Pf00113, Pf03952	2026	ENSG00000111674	ENO2	B7Z2X9; hsa:2026; P09104; Q96J33	Glycolysis; Gluconeogenesis	Clear cell renal cell carcinoma pathways; Glycolysis and gluconeogenesis; Metabolic Epileptic Disorders	5	0	16.092	0.0492101	188.3	11.7	47.72	82.83	High	Peak Found	High	Peak Found	Peak Found	Not Found	1
High	P47756	F-actin-capping protein subunit beta OS=Homo sapiens OX=9606 GN=CAPZB PE=1 SV=5	0	23.635	21	7	26	7	272	30.6	6	312	7	cell cycle OR cell proliferation;cell organization and biogenesis;other biological processes	other membranes;cytosol;cytoskeleton;other cell component	cytoskeletal activity	Pf01115	832	ENSG00000077549	CAPZB	hsa:832; P47756; Q32Q68; Q5U0L4; Q8TB49; Q9NUC4	MHC class II antigen presentation; HSP90 chaperone cycle for steroid hormone receptors (SHR) in the presence of ligand; Sensory processing of sound by inner hair cells of the cochlea; COPI-mediated anterograde transport; COPI-independent Golgi-to-ER retrograde traffic; RHOD GTPase cycle; RHOF GTPase cycle; Factors involved in megakaryocyte development and platelet production	VEGFA-VEGFR2 signaling	9	0	3.936	0.0223427	159.5	40.5	31.22	19.88	High	High	High	High	High	High	1
High	P21796	Voltage-dependent anion-selective channel protein 1 OS=Homo sapiens OX=9606 GN=VDAC1 PE=1 SV=2	0	6.536	13	2	2	2	283	30.8	8.54	28	2	cell-cell signaling;other metabolic processes;stress response;transport;other biological processes	plasma membrane;other membranes;mitochondrion;other cell component	transporter activity;other molecular function	Pf01459		ENSG00000213585	VDAC1	B3KVK4; D3DQ93; hsa:7416; P21796; Q5FVE7; Q9UIQ5; Q9UPL0	Ub-specific processing proteases; Pyruvate metabolism; Mitochondrial protein import; PINK1-PRKN Mediated Mitophagy; Mitochondrial calcium ion transport	Alzheimer's disease and miRNA effects; Alzheimer's disease; Arsenic metabolism and reactive oxygen species generation; Cholesterol metabolism; Fatty Acids and Lipoproteins Transport in Hepatocytes	10	0	6.644	0.0397824	173.8	26.2	8.15	44.49	Peak Found	Peak Found	High	Not Found	Not Found	Not Found	1
High	P50990	T-complex protein 1 subunit theta OS=Homo sapiens OX=9606 GN=CCT8 PE=1 SV=4	0	34.932	18	9	39	9	548	59.6	5.6	747	9	protein metabolism;other metabolic processes;other biological processes	non-structural extracellular;cytosol;cytoskeleton;nucleus;other cytoplasmic organelle;other cell component	other molecular function	Pf00118	10694	ENSG00000156261	CCT8	A6NN54; B4DEM7; B4DQH4; hsa:10694; P50990; Q4VBP8	Neutrophil degranulation; Formation of tubulin folding intermediates by CCT/TriC; BBSome-mediated cargo-targeting to cilium; Association of TriC/CCT with target proteins during biosynthesis; Cooperation of PDCL (PhLP1) and TRiC/CCT in G-protein beta folding; Prefoldin mediated transfer of substrate to CCT/TriC; Folding of actin by CCT/TriC	16p11.2 proximal deletion syndrome	8	0	2.553	0.0690692	143.7	56.3	13.96	38.82	High	High	High	High	High	High	1
High	P30048	Thioredoxin-dependent peroxide reductase, mitochondrial OS=Homo sapiens OX=9606 GN=PRDX3 PE=1 SV=3	0	8.877	16	4	10	4	256	27.7	7.78	56	4	cell organization and biogenesis;protein metabolism;other metabolic processes;stress response;other biological processes	plasma membrane;other membranes;cytosol;mitochondrion;nucleus;other cytoplasmic organelle;other cell component	enzyme regulator activity;other molecular function	Pf00578, Pf10417	10935	ENSG00000165672	PRDX3	B2R7Z0; D3DRC9; E9PH29; hsa:10935; P30048; P35690; Q0D2H1; Q13776; Q5T5V2; Q96HK4	Detoxification of Reactive Oxygen Species	Selenium micronutrient network	2	0	2.94	0.0272173	149.2	50.8	15.22	26.69	High	High	High	High	High	High	1
High	Q6RI45	Bromodomain and WD repeat-containing protein 3 OS=Homo sapiens OX=9606 GN=BRWD3 PE=1 SV=2	0	3.932	1	2	2	2	1802	203.5	7.84	22	2	cell organization and biogenesis;other biological processes	nucleus		Pf00400, Pf00439	254065	ENSG00000165288	BRWD3	C9IZ39; C9J3F3; hsa:254065; Q2T9J6; Q5JRN1; Q6RI37; Q6RI42; Q6RI44; Q6RI45; Q8N916			0	0	4.02	0.0135766	160.2	39.8	15	23.12	High	Peak Found	Peak Found	High	Peak Found	Peak Found	1
High	O00299	Chloride intracellular channel protein 1 OS=Homo sapiens OX=9606 GN=CLIC1 PE=1 SV=4	0	41.297	36	6	38	6	241	26.9	5.17	800	6	transport;signal transduction;other biological processes	non-structural extracellular;plasma membrane;other membranes;mitochondrion;ER/Golgi;nucleus;other cell component	transporter activity	Pf13409, Pf13410	1192	ENSG00000206394; ENSG00000213719; ENSG00000223639; ENSG00000226248; ENSG00000226417; ENSG00000226651; ENSG00000230685	CLIC1	hsa:1192; O00299; Q15089; Q502X1		VEGFA-VEGFR2 signaling	1	0	4.602	0.011409	164.3	35.7	12.24	3.73	High	High	High	High	High	High	1
High	Q8WW59	SPRY domain-containing protein 4 OS=Homo sapiens OX=9606 GN=SPRYD4 PE=1 SV=3	0.009	2.128	5	1	1	1	207	23.1	6.93	24	1		nucleus		Pf00622	283377	ENSG00000176422	SPRYD4	A8K7A5; hsa:283377; Q8WW59		IL-24 Signaling pathway	1	0	5.449	0.0386867	169	31	49.87	34.23	High	Peak Found	Peak Found	Not Found	Not Found	Peak Found	1
High	P52566	Rho GDP-dissociation inhibitor 2 OS=Homo sapiens OX=9606 GN=ARHGDIB PE=1 SV=3	0	31.227	54	7	36	7	201	23	5.21	642	7	signal transduction;other biological processes	other membranes;cytosol;cytoskeleton;other cell component	enzyme regulator activity;other molecular function	Pf02115	397	ENSG00000111348	ARHGDIB	B5BU79; hsa:397; P52566	RHOA GTPase cycle; CDC42 GTPase cycle; RAC1 GTPase cycle; RHOG GTPase cycle; RAC3 GTPase cycle; RHOH GTPase cycle	Fas ligand pathway and stress induction of heat shock proteins; G13 signaling pathway	8	0	3.923	0.0123187	159.4	40.6	14.36	6.9	High	High	High	High	High	High	1
High	P08195	Amino acid transporter heavy chain SLC3A2 OS=Homo sapiens OX=9606 GN=SLC3A2 PE=1 SV=3	0	5.535	2	1	3	1	630	68	5.01	78	1	other metabolic processes;transport;other biological processes	plasma membrane;other membranes;nucleus;other cytoplasmic organelle;other cell component	transporter activity;nucleic acid binding activity	Pf00128, Pf16028	6520	ENSG00000168003	SLC3A2	hsa:6520; J3KPF3; P08195; Q13543	Tryptophan catabolism; Basigin interactions; Amino acid transport across the plasma membrane; Defective SLC7A7 causes lysinuric protein intolerance (LPI)	mRNA, protein, and metabolite inducation pathway by cyclosporin A; Ferroptosis; Proximal tubule transport; Pleural mesothelioma	8	0	14.166	0.0629472	186.8	13.2	10.99	75.37	High	Peak Found	High	High	Peak Found	Peak Found	1
Medium	Q9ULV0	Unconventional myosin-Vb OS=Homo sapiens OX=9606 GN=MYO5B PE=1 SV=3	0.018	1.848	0	1	1	1	1848	213.5	7.2	24	1	cell organization and biogenesis;transport;other biological processes	other membranes;cytoskeleton;other cell component	cytoskeletal activity;other molecular function	Pf00063, Pf00612, Pf01843	4645	ENSG00000167306	MYO5B	B0I1R3; hsa:4645; Q0P656; Q9H6Y6; Q9ULV0	Vasopressin regulates renal water homeostasis via Aquaporins	Alstrom syndrome	2	0	12.72	0.0130549	185.4	14.6	17.46	32.6	High	Peak Found	Peak Found	Not Found	Not Found	Not Found	1
High	P25311	Zinc-alpha-2-glycoprotein OS=Homo sapiens OX=9606 GN=AZGP1 PE=1 SV=2	0	17.386	14	3	13	3	298	34.2	6.05	229	3	cell adhesion;transport;other biological processes	non-structural extracellular;plasma membrane;other membranes	transporter activity;other molecular function	Pf00129, Pf07654	563	ENSG00000160862	AZGP1	D6W5T8; hsa:563; O60386; P25311; Q5XKQ4; Q8N4N0	Miscellaneous transport and binding events		1	0	5.461	0.0185082	169	31	33.9	32.84	High	High	High	Peak Found	Peak Found	High	1
High	Q8TD55	Pleckstrin homology domain-containing family O member 2 OS=Homo sapiens OX=9606 GN=PLEKHO2 PE=1 SV=1	0	5.584	8	2	2	2	490	53.3	5.43	13	2	other biological processes	non-structural extracellular;other cell component		Pf00169	80301	ENSG00000241839	PLEKHO2	hsa:80301; Q7L4H4; Q8TD55; Q8WYS8	Neutrophil degranulation		1	0	7.203	0.0569552	175.6	24.4	15.93	64.33	Peak Found	High	Peak Found	Not Found	Peak Found	Not Found	1
High	P25774	Cathepsin S OS=Homo sapiens OX=9606 GN=CTSS PE=1 SV=3	0.001	3.263	3	1	2	1	331	37.5	8.34	75	1	cell organization and biogenesis;protein metabolism;other metabolic processes;signal transduction;other biological processes	non-structural extracellular;other cytoplasmic organelle;other cell component	enzyme regulator activity;other molecular function	Pf00112, Pf08246	1520	ENSG00000163131	CTSS	B4DWC9; D3DV05; hsa:1520; P25774; Q5T5I0; Q6FHS5; Q9BUG3	Neutrophil degranulation; MHC class II antigen presentation; Degradation of the extracellular matrix; Assembly of collagen fibrils and other multimeric structures; Trafficking and processing of endosomal TLR; Endosomal/Vacuolar pathway		6	0	4.562	0.0137665	164	36	28.3	24.36	High	Peak Found	High	Peak Found	Not Found	Not Found	1
High	P15170	Eukaryotic peptide chain release factor GTP-binding subunit ERF3A OS=Homo sapiens OX=9606 GN=GSPT1 PE=1 SV=1	0	10.385	9	3	6	3	499	55.7	5.62	52	3	cell cycle OR cell proliferation;cell organization and biogenesis;protein metabolism;RNA metabolism OR transcription;other metabolic processes;other biological processes	cytosol;translational apparatus;other cell component	nucleic acid binding activity;other molecular function	Pf00009, Pf03143, Pf03144	2935	ENSG00000103342	GSPT1	hsa:2935; J3KQG6; P15170; Q96GF2	Regulation of expression of SLITs and ROBOs; Nonsense Mediated Decay (NMD) enhanced by the Exon Junction Complex (EJC); Eukaryotic Translation Termination; Nonsense Mediated Decay (NMD) independent of the Exon Junction Complex (EJC)		4	0	14.538	0.0319552	187.1	12.9	20.79	59.3	High	High	High	High	Not Found	Not Found	1
High	P15311	Ezrin OS=Homo sapiens OX=9606 GN=EZR PE=1 SV=4	0	60.447	25	17	64	11	586	69.4	6.27	807	17	cell adhesion;cell cycle OR cell proliferation;cell organization and biogenesis;transport;signal transduction;other biological processes	plasma membrane;other membranes;cytosol;cytoskeleton;nucleus;other cytoplasmic organelle;other cell component	cytoskeletal activity;other molecular function	Pf00373, Pf00769, Pf09379, Pf09380, Pf20492	7430	ENSG00000092820	EZR	E1P5A8; hsa:7430; P15311; P23714; Q4VX75; Q96CU8; Q9NSJ4	Recycling pathway of L1; Sensory processing of sound by outer hair cells of the cochlea; Sensory processing of sound by inner hair cells of the cochlea; Netrin-1 signaling	Pathogenic Escherichia coli infection; AGE/RAGE pathway; VEGFA-VEGFR2 signaling; 16p11.2 proximal deletion syndrome; CCL18 signaling pathway; Regulation of actin cytoskeleton; GDNF signaling	11	1	3.933	0.0104911	159.5	40.5	13.65	17.22	High	High	High	High	High	High	1
High	P11142	Heat shock cognate 71 kDa protein OS=Homo sapiens OX=9606 GN=HSPA8 PE=1 SV=1	0	98.937	36	18	117	15	646	70.9	5.52	2080	18	cell organization and biogenesis;protein metabolism;RNA metabolism OR transcription;other metabolic processes;stress response;transport;other biological processes	non-structural extracellular;plasma membrane;other membranes;cytosol;nucleus;other cytoplasmic organelle;other cell component	signal transduction activity or receptor binding;other molecular function	Pf00012	3312	ENSG00000109971	HSPA8	hsa:3312; P11142; Q9H3R6	AUF1 (hnRNP D0) binds and destabilizes mRNA; Neutrophil degranulation; Golgi Associated Vesicle Biogenesis; Clathrin-mediated endocytosis; Late endosomal microautophagy; HSP90 chaperone cycle for steroid hormone receptors (SHR) in the presence of ligand; PKR-mediated signaling; Regulation of HSF1-mediated heat shock response; Lysosome Vesicle Biogenesis; mRNA Splicing - Major Pathway; CHL1 intera…	Parkin-ubiquitin proteasomal system pathway; MAPK signaling pathway; Exercise-induced circadian regulation; Measles virus infection; Opioid receptor pathways; Extrafollicular and follicular B cell activation by SARS-CoV-2; 1p36 copy number variation syndrome	25	1	2.538	0.0365095	143.5	56.5	12.85	25.86	High	High	High	High	High	High	1
High	P09543	2',3'-cyclic-nucleotide 3'-phosphodiesterase OS=Homo sapiens OX=9606 GN=CNP PE=1 SV=2	0	9.357	9	3	6	3	421	47.5	9.07	73	3	cell-cell signaling;cell cycle OR cell proliferation;cell organization and biogenesis;other metabolic processes;transport;developmental processes;other biological processes	non-structural extracellular;plasma membrane;other membranes;cytoskeleton;mitochondrion;other cell component	nucleic acid binding activity;other molecular function	Pf05881, Pf13671	1267	ENSG00000173786	CNP	hsa:1267; P09543		Glial cell differentiation; MECP2 and associated Rett syndrome; VEGFA-VEGFR2 signaling; FGFR3 signaling in chondrocyte proliferation and terminal differentiation; Cell lineage map for neuronal differentiation	5	0	3.592	0.0691817	156.4	43.6	50.36	51.44	High	High	High	Peak Found	High	Not Found	1
High	Q12797	Aspartyl/asparaginyl beta-hydroxylase OS=Homo sapiens OX=9606 GN=ASPH PE=1 SV=3	0	5.833	7	2	4	2	758	85.8	5.01	15	2	cell cycle OR cell proliferation;protein metabolism;other metabolic processes;transport;developmental processes;signal transduction;other biological processes	plasma membrane;other membranes;cytosol;ER/Golgi	other molecular function	Pf05118, Pf05279, Pf13174	444	ENSG00000198363	ASPH	A0A0A0MSK8; A6NDF4; A6NHI2; B4DIC9; B4E2K4; B7ZM95; E5RGP5; F5H667; hsa:444; Q12797; Q6NXR7; Q8TB28; Q9H291; Q9H2C4; Q9NRI0; Q9NRI1; Q9Y4J0	Stimuli-sensing channels; Protein hydroxylation; Ion homeostasis		3	0	2.495	0.0437128	142.8	57.2	30.6	28.92	High	Peak Found	High	Not Found	High	High	1
High	P06396	Gelsolin OS=Homo sapiens OX=9606 GN=GSN PE=1 SV=1	0	113.403	27	17	135	17	782	85.6	6.28	2687	17	cell cycle OR cell proliferation;cell organization and biogenesis;protein metabolism;other metabolic processes;stress response;transport;developmental processes;other biological processes	non-structural extracellular;plasma membrane;other membranes;cytosol;cytoskeleton;other cell component	cytoskeletal activity;other molecular function	Pf00626	2934	ENSG00000148180	GSN	A2A418; A8MUD1; A8MYN7; B7Z373; B7Z5V1; F5H1A8; hsa:2934; P06396; Q5T0I2; Q8WVV7	Neutrophil degranulation; Amyloid fiber formation; Sensory processing of sound by outer hair cells of the cochlea; Caspase-mediated cleavage of cytoskeletal proteins	Ebola virus infection in host; Regulation of actin cytoskeleton	6	0	3.577	0.0180203	156.3	43.7	10.69	22.12	High	High	High	High	High	High	1
High	O60749	Sorting nexin-2 OS=Homo sapiens OX=9606 GN=SNX2 PE=1 SV=2	0	11.986	8	4	9	4	519	58.4	5.12	128	4	cell cycle OR cell proliferation;cell organization and biogenesis;transport	other membranes;cytosol;other cytoplasmic organelle;other cell component	signal transduction activity or receptor binding;other molecular function	Pf00787, Pf03700, Pf09325	6643	ENSG00000205302	SNX2	B3KN44; B4DEK4; B7Z408; hsa:6643; O43650; O60749; P82862; Q53XK8; Q597H6; Q9BTS8	Golgi Associated Vesicle Biogenesis		1	0	4.503	0.0662643	163.7	36.3	49.51	34.36	High	High	High	Peak Found	Peak Found	High	1
High	P06681	Complement C2 OS=Homo sapiens OX=9606 GN=C2 PE=1 SV=2	0	6.316	3	2	3	2	752	83.2	7.42	36	2	protein metabolism;stress response;other biological processes	non-structural extracellular;plasma membrane;other membranes	other molecular function	Pf00084, Pf00089, Pf00092	717	ENSG00000166278; ENSG00000204364; ENSG00000206372; ENSG00000226560; ENSG00000231543; ENSG00000235017; ENSG00000235696	C2	B4DPF3; B4DV20; E9PFN7; hsa:717; O19694; P06681; Q13904	Initial triggering of complement; Regulation of Complement cascade; Activation of C3 and C5	Allograft rejection; Complement system; Oxidative damage response; Complement system in neuronal development and plasticity; Complement activation; Complement and coagulation cascades	9	0	6.267	0.0276813	172.5	27.5	12.54	38.27	High	Peak Found	High	Not Found	Not Found	Not Found	1
High	A0A0C4DH34	Immunoglobulin heavy variable 4-28 OS=Homo sapiens OX=9606 GN=IGHV4-28 PE=3 SV=1	0.001	3.237	8	1	2	1	117	13.1	9.29	45	1	other biological processes	non-structural extracellular;plasma membrane;other membranes;other cell component	other molecular function	Pf07686		ENSG00000211952; ENSG00000282726	IGHV4-28	A0A0C4DH34			0	0	6.434	0.0545425	173.1	26.9	58.07	58.22	High	Peak Found	High	Not Found	Not Found	Not Found	1
High	O14791	Apolipoprotein L1 OS=Homo sapiens OX=9606 GN=APOL1 PE=1 SV=5	0	6.07	4	1	2	1	398	43.9	5.81	58	1	protein metabolism;other metabolic processes;stress response;transport	non-structural extracellular;other membranes;ER/Golgi	transporter activity;other molecular function	Pf05461		ENSG00000100342	APOL1	A5PLQ4; B4DU12; E9PF24; hsa:8542; O14791; O60804; Q5R3P7; Q5R3P8; Q96AB8; Q96PM4; Q9BQ03	Scavenging of heme from plasma; Regulation of Insulin-like Growth Factor (IGF) transport and uptake by Insulin-like Growth Factor Binding Proteins (IGFBPs); Post-translational protein phosphorylation		3	0	9.442	0.016718	180.8	19.2	42.6	47.07	Peak Found	High	High	Not Found	Not Found	Not Found	1
High	P01023	Alpha-2-macroglobulin OS=Homo sapiens OX=9606 GN=A2M PE=1 SV=3	0	162.43	30	34	163	34	1474	163.2	6.46	2101	34	stress response;developmental processes;other biological processes	non-structural extracellular;other cell component	signal transduction activity or receptor binding;enzyme regulator activity;other molecular function	Pf00207, Pf01835, Pf07677, Pf07678, Pf07703, Pf17789, Pf17791	2	ENSG00000175899	A2M	hsa:2; P01023; Q13677; Q59F47; Q5QTS0; Q68DN2; Q6PIY3; Q6PN97	Degradation of the extracellular matrix; Platelet degranulation ; HDL assembly; Intrinsic Pathway of Fibrin Clot Formation	Complement system; Complement and coagulation cascades	6	0	6.022	0.0124834	171.5	28.5	2.13	12.97	High	High	High	High	High	High	1
High	P55957	BH3-interacting domain death agonist OS=Homo sapiens OX=9606 GN=BID PE=1 SV=1	0.003	2.84	7	1	1	1	195	22	5.44	15	1	cell organization and biogenesis;other metabolic processes;stress response;transport;signal transduction;other biological processes	other membranes;cytosol;mitochondrion	signal transduction activity or receptor binding;enzyme regulator activity;other molecular function	Pf06393	637	ENSG00000015475	BID	hsa:637; P55957; Q549M7; Q71T04; Q7Z4M9; Q8IY86	TP53 Regulates Transcription of Genes Involved in Cytochrome C Release; BH3-only proteins associate with and inactivate anti-apoptotic BCL-2 members; Activation, myristolyation of BID and translocation to mitochondria; Activation of BAD and translocation to mitochondria ; Activation and oligomerization of BAK protein; Activation, translocation and oligomerization of BAX	miRNA regulation of DNA damage response; TP53 network; Alzheimer's disease and miRNA effects; TNF-alpha signaling pathway; Amyotrophic lateral sclerosis (ALS); Nanomaterial induced apoptosis; Apoptosis; Photodynamic therapy-induced HIF-1 survival signaling; Apoptosis modulation by HSP70; Regulation of apoptosis by parathyroid hormone-related protein; miRNA regulation of p53 pathway in prostate ca…	30	0	3.567	0.0199395	156.2	43.8	23.09	17.85	Peak Found	Peak Found	High	Peak Found	Peak Found	Peak Found	1
High	P34932	Heat shock 70 kDa protein 4 OS=Homo sapiens OX=9606 GN=HSPA4 PE=1 SV=4	0	19.211	8	5	18	5	840	94.3	5.19	234	5	cell organization and biogenesis;protein metabolism;other metabolic processes;stress response;transport	non-structural extracellular;cytosol;mitochondrion;nucleus	other molecular function	Pf00012	3308	ENSG00000170606	HSPA4	hsa:3308; O95756; P34932; Q2TAL4; Q9BUK9	Regulation of HSF1-mediated heat shock response	Parkin-ubiquitin proteasomal system pathway; IL-24 Signaling pathway	3	0	6.082	0.00873798	171.8	28.2	15.45	19.4	High	High	High	High	High	High	1
High	P30153	Serine/threonine-protein phosphatase 2A 65 kDa regulatory subunit A alpha isoform OS=Homo sapiens OX=9606 GN=PPP2R1A PE=1 SV=4	0	22.973	11	6	28	6	589	65.3	5.11	265	6	cell cycle OR cell proliferation;cell organization and biogenesis;protein metabolism;RNA metabolism OR transcription;other metabolic processes;signal transduction;other biological processes	plasma membrane;other membranes;cytosol;cytoskeleton;mitochondrion;nucleus;other cell component	enzyme regulator activity;other molecular function	Pf02985	5518	ENSG00000105568	PPP2R1A	hsa:5518; P30153; Q13773; Q6ICQ3; Q96DH3	Separation of Sister Chromatids; PKR-mediated signaling; Nonsense Mediated Decay (NMD) enhanced by the Exon Junction Complex (EJC); Platelet sensitization by LDL; PI5P, PP2A and IER3 Regulate PI3K/AKT Signaling; Spry regulation of FGF signaling; Negative regulation of MAPK pathway; ERKs are inactivated; Resolution of Sister Chromatid Cohesion; Recruitment of NuMA to mitotic centrosomes; RHO GTPas…	Focal adhesion: PI3K-Akt-mTOR-signaling pathway; Wnt signaling pathway and pluripotency; PI3K-Akt signaling pathway; 16p11.2 proximal deletion syndrome; Glycogen synthesis and degradation; Cohesin complex - Cornelia de Lange syndrome	50	0	2.637	0.0430683	145	55	35.25	15.04	High	High	High	High	High	High	1
High	P60953	Cell division control protein 42 homolog OS=Homo sapiens OX=9606 GN=CDC42 PE=1 SV=2	0	15.324	21	3	19	3	191	21.2	6.55	209	3	cell-cell signaling;cell cycle OR cell proliferation;cell organization and biogenesis;protein metabolism;other metabolic processes;stress response;transport;developmental processes;signal transduction;other biological processes	plasma membrane;other membranes;cytosol;cytoskeleton;ER/Golgi;other cytoplasmic organelle;other cell component	signal transduction activity or receptor binding;other molecular function	Pf00071	998	ENSG00000070831	CDC42	hsa:998; P21181; P25763; P60953; Q7L8R5; Q9UDI2	MAPK6/MAPK4 signaling; Regulation of actin dynamics for phagocytic cup formation; FCGR3A-mediated phagocytosis; RHO GTPases Activate WASPs and WAVEs; RHO GTPases Activate Formins; Factors involved in megakaryocyte development and platelet production; CDC42 GTPase cycle; RAC1 GTPase cycle; RHOG GTPase cycle; RAC3 GTPase cycle; RHOQ GTPase cycle; RHO GTPases activate IQGAPs; RAC2 GTPase cycle; RHOJ…	Androgen receptor signaling pathway; Target of rapamycin signaling; Integrin-mediated cell adhesion; RANKL/RANK signaling pathway; Leptin signaling pathway; Microtubule cytoskeleton regulation; Metastatic brain tumor; Pathogenic Escherichia coli infection; RalA downstream regulated genes; B cell receptor signaling pathway; AGE/RAGE pathway; Brain-derived neurotrophic factor (BDNF) signaling pathw…	61	0	4.841	0.0125029	165.8	34.2	26.18	21.83	High	High	High	Peak Found	High	High	1
Medium	Q9NXG2	THUMP domain-containing protein 1 OS=Homo sapiens OX=9606 GN=THUMPD1 PE=1 SV=2	0.025	1.701	2	1	1	1	353	39.3	7.88	0	1	RNA metabolism OR transcription;other metabolic processes	nucleus		Pf02926	55623	ENSG00000066654	THUMPD1	hsa:55623; Q9BWC3; Q9NXG2	rRNA modification in the nucleus and cytosol		1	0	3.481	0.0123187	155.4	44.6	11.62	18.11	High	Peak Found	Peak Found	Peak Found	Peak Found	Peak Found	1
Medium	Q56UQ5	TPT1-like protein OS=Homo sapiens OX=9606 PE=2 SV=2	0.014	1.95	5	1	4	1	140	15.7	6.19	24	1		other cell component	other molecular function	Pf00838							0	0	3.609	0.0648208	156.6	43.4	30.27	50.52	High	High	High	High	Peak Found	Peak Found	1
High	P30086	Phosphatidylethanolamine-binding protein 1 OS=Homo sapiens OX=9606 GN=PEBP1 PE=1 SV=3	0	48.143	52	7	56	7	187	21	7.53	1194	7	other biological processes	cytosol	enzyme regulator activity;other molecular function	Pf01161	5037	ENSG00000089220	PEBP1	B2R4S1; hsa:5037; P30086	Signaling by BRAF and RAF1 fusions; Signaling by moderate kinase activity BRAF mutants; Paradoxical activation of RAF signaling by kinase inactive BRAF; Signaling downstream of RAS mutants; MAP2K and MAPK activation; Negative regulation of MAPK pathway; Signaling by high-kinase activity BRAF mutants	Pancreatic adenocarcinoma pathway; EGF/EGFR signaling pathway	9	0	5.474	0.019232	169.1	30.9	11.68	29.64	High	High	High	High	High	High	1
High	O75955	Flotillin-1 OS=Homo sapiens OX=9606 GN=FLOT1 PE=1 SV=3	0	6.897	5	2	6	2	427	47.3	7.49	70	2	cell cycle OR cell proliferation;cell organization and biogenesis;stress response;transport;developmental processes;signal transduction;other biological processes	plasma membrane;other membranes;cytoskeleton;other cytoplasmic organelle;other cell component	signal transduction activity or receptor binding;other molecular function	Pf01145	10211	ENSG00000137312; ENSG00000206379; ENSG00000206480; ENSG00000230143; ENSG00000232280	FLOT1	B4DVY7; hsa:10211; O75955; Q969J8; Q9UHW1; Q9UNV8	RHOC GTPase cycle; RHOA GTPase cycle; RHOB GTPase cycle; Regulation of necroptotic cell death; Synaptic adhesion-like molecules	Angiopoietin-like protein 8 regulatory pathway; Insulin signaling	8	0	3.42	0.011409	154.7	45.3	20.32	18.8	High	High	High	Peak Found	Peak Found	High	1
High	P68104	Elongation factor 1-alpha 1 OS=Homo sapiens OX=9606 GN=EEF1A1 PE=1 SV=1	0	61.164	25	10	109	10	462	50.1	9.01	2049	10	protein metabolism;other metabolic processes;other biological processes	non-structural extracellular;plasma membrane;other membranes;cytosol;cytoskeleton;translational apparatus;nucleus;other cytoplasmic organelle;other cell component	nucleic acid binding activity;other molecular function	Pf00009, Pf03143, Pf03144	1915	ENSG00000156508	EEF1A1	hsa:1915; P04719; P04720; P68104; Q6IQ15	Neutrophil degranulation; Chaperone Mediated Autophagy; Protein methylation; Peptide chain elongation; HSF1 activation; SARS-CoV-1 modulates host translation machinery	Translation factors; Fragile X syndrome; 2q37 copy number variation syndrome	10	0	2.354	0.0202163	140.4	59.6	16.7	21.25	High	High	High	High	High	High	1
High	Q15257	Serine/threonine-protein phosphatase 2A activator OS=Homo sapiens OX=9606 GN=PTPA PE=1 SV=3	0	6.725	8	3	5	3	358	40.6	5.94	23	3	cell cycle OR cell proliferation;cell organization and biogenesis;other biological processes	other membranes;nucleus;other cell component	signal transduction activity or receptor binding;enzyme regulator activity;other molecular function	Pf03095	5524	ENSG00000119383	PTPA	A2A347; A9IZU4; B4DXM4; hsa:5524; Q15257; Q15258; Q53GZ3; Q5TZQ2; Q9BUK1; Q9NNZ7; Q9NNZ8; Q9NNZ9		Interleukin-11 signaling pathway; Constitutive androstane receptor pathway; Nuclear receptors meta-pathway; ATM signaling in development and disease ; Wnt signaling pathway and pluripotency; Netrin-UNC5B signaling pathway; Glycogen synthesis and degradation; Cohesin complex - Cornelia de Lange syndrome; IL-24 Signaling pathway	9	0	3.855	0.00956362	158.8	41.2	16.99	12.24	High	High	High	Peak Found	Peak Found	High	1
Medium	Q9BWD1	Acetyl-CoA acetyltransferase, cytosolic OS=Homo sapiens OX=9606 GN=ACAT2 PE=1 SV=2	0.022	1.745	2	1	1	1	397	41.3	6.92	0	1	other metabolic processes	cytosol;mitochondrion;other cell component	other molecular function	Pf00108, Pf02803	39	ENSG00000120437	ACAT2	B7Z233; E1P5B1; hsa:39; Q16146; Q5TCL7; Q8TDM4; Q9BWD1	Cholesterol biosynthesis	Mevalonate pathway; Cholesterol metabolism with Bloch and Kandutsch-Russell pathways; Cholesterol metabolism; Cholesterol biosynthesis pathway in hepatocytes; Enterocyte cholesterol metabolism	6	0	3.25	0.0138507	152.9	47.1	5.28	13.95	Peak Found	Peak Found	High	Peak Found	Peak Found	Peak Found	1
Medium	P26885	Peptidyl-prolyl cis-trans isomerase FKBP2 OS=Homo sapiens OX=9606 GN=FKBP2 PE=1 SV=2	0.018	1.847	8	1	3	1	142	15.6	9.13	26	1	protein metabolism;other metabolic processes	other membranes;ER/Golgi	other molecular function	Pf00254	2286	ENSG00000173486	FKBP2	hsa:2286; P26885; Q5BJH9; Q9BTS7		Complement system	1	0	4.471	0.02239	163.4	36.6	26.44	26.67	High	High	Peak Found	Peak Found	Peak Found	High	1
High	Q9NVJ2	ADP-ribosylation factor-like protein 8B OS=Homo sapiens OX=9606 GN=ARL8B PE=1 SV=1	0.007	2.369	5	1	3	1	186	21.5	8.43	0	1	cell cycle OR cell proliferation;cell organization and biogenesis;other metabolic processes;stress response;transport;other biological processes	other membranes;cytosol;cytoskeleton;other cytoplasmic organelle;other cell component	cytoskeletal activity;other molecular function	Pf00025	55207	ENSG00000134108	ARL8B	B4DI85; hsa:55207; Q9NVJ2		Ciliary landscape	1	0	7.102	0.00873798	175.3	24.7	7.59	13.82	High	Peak Found	High	Peak Found	Peak Found	High	1
High	Q32MZ4	Leucine-rich repeat flightless-interacting protein 1 OS=Homo sapiens OX=9606 GN=LRRFIP1 PE=1 SV=2	0	26.143	11	7	26	7	808	89.2	4.65	320	7	other biological processes	plasma membrane;other membranes;cytosol;cytoskeleton;nucleus;other cell component	nucleic acid binding activity;other molecular function	Pf09738	9208	ENSG00000124831	LRRFIP1	E9PGZ2; hsa:9208; O75766; O75799; Q32MZ4; Q32MZ5; Q53T49; Q6PKG2; Q9Y607	Signaling by cytosolic FGFR1 fusion mutants; Signaling by FGFR1 in disease; LRR FLII-interacting protein 1 (LRRFIP1) activates type I IFN production	IL-18 signaling pathway; 2q37 copy number variation syndrome	5	0	3.414	0.030101	154.7	45.3	28.13	31.54	High	High	High	High	High	High	1
High	P23946	Chymase OS=Homo sapiens OX=9606 GN=CMA1 PE=1 SV=1	0	6.824	11	2	4	2	247	27.3	9.29	35	2	cell organization and biogenesis;protein metabolism;other metabolic processes;developmental processes;other biological processes	non-structural extracellular;cytosol;other cell component	other molecular function	Pf00089	1215	ENSG00000092009	CMA1	B5BUM8; hsa:1215; P23946; Q16018; Q3SY36; Q3SY37; Q9UDH5	Signaling by SCF-KIT; Activation of Matrix Metalloproteinases; Metabolism of Angiotensinogen to Angiotensins	Lung fibrosis; Renin-angiotensin-aldosterone system (RAAS); ACE inhibitor pathway	6	0	4.12	0.0298326	160.9	39.1	19.03	37.31	Peak Found	High	High	Peak Found	Peak Found	High	1
High	P48163	NADP-dependent malic enzyme OS=Homo sapiens OX=9606 GN=ME1 PE=1 SV=1	0	6.494	5	3	4	3	572	64.1	6.13	22	3	cell organization and biogenesis;other metabolic processes;other biological processes	cytosol;mitochondrion;other cell component	other molecular function	Pf00390, Pf03949	4199	ENSG00000065833	ME1	B4DZ70; hsa:4199; P48163; Q16797; Q16855; Q53F72; Q5VWA2; Q9BWX8; Q9H1W3; Q9UIY4	Pyruvate metabolism; PPARA activates gene expression; NFE2L2 regulating TCA cycle genes	Nuclear receptors meta-pathway; NRF2 pathway; PPAR signaling pathway; Clear cell renal cell carcinoma pathways; TCA cycle in senescence	8	0	8.012	0.028414	177.8	22.2	5.62	36.65	High	High	High	Peak Found	Peak Found	Peak Found	1
High	P25788	Proteasome subunit alpha type-3 OS=Homo sapiens OX=9606 GN=PSMA3 PE=1 SV=2	0	4.285	5	1	6	1	255	28.4	5.33	208	1	protein metabolism;other metabolic processes;other biological processes	cytosol;nucleus;other cell component	other molecular function	Pf00227, Pf10584	5684	ENSG00000100567	PSMA3	B2RCK6; hsa:5684; P25788; Q86U83; Q8N1D8; Q9BS70	FCERI mediated NF-kB activation; ER-Phagosome pathway; Downstream TCR signaling; Antigen processing: Ubiquitination & Proteasome degradation; Activation of NF-kappaB in B cells; Oxygen-dependent proline hydroxylation of Hypoxia-inducible Factor Alpha; SCF-beta-TrCP mediated degradation of Emi1; APC/C:Cdc20 mediated degradation of Securin; APC/C:Cdh1 mediated degradation of Cdc20 and other APC/C:C…	Proteasome degradation; Alzheimer's disease and miRNA effects; Alzheimer's disease	62	0	4.035	0.0299124	160.3	39.7	21.91	39.65	High	High	High	High	High	High	1
High	P60709	Actin, cytoplasmic 1 OS=Homo sapiens OX=9606 GN=ACTB PE=1 SV=1	0	139.424	53	20	229	7	375	41.7	5.48	5575	20	cell cycle OR cell proliferation;cell organization and biogenesis;protein metabolism;other metabolic processes;developmental processes;other biological processes	plasma membrane;other membranes;cytosol;cytoskeleton;nucleus;other cell component	cytoskeletal activity;other molecular function	Pf00022	60	ENSG00000075624	ACTB	hsa:60; P02570; P60709; P70514; P99021; Q11211; Q64316; Q75MN2; Q96B34; Q96HG5	Regulation of actin dynamics for phagocytic cup formation; FCGR3A-mediated phagocytosis; Signaling by BRAF and RAF1 fusions; Clathrin-mediated endocytosis; UCH proteinases; DNA Damage Recognition in GG-NER; Translocation of SLC2A4 (GLUT4) to the plasma membrane; Signaling by moderate kinase activity BRAF mutants; Paradoxical activation of RAF signaling by kinase inactive BRAF; Signaling downstrea…	Arrhythmogenic right ventricular cardiomyopathy; Pathogenic Escherichia coli infection; Common pathways underlying drug addiction; Myometrial relaxation and contraction pathways; Focal adhesion; Fas ligand pathway and stress induction of heat shock proteins; Ebola virus infection in host; Acute viral myocarditis; Thermogenesis; Mechanoregulation and pathology of YAP/TAZ via Hippo and non-Hippo me…	48	13	3.127	0.015729	151.5	48.5	19.26	19.47	High	High	High	High	High	High	1
High	P07195	L-lactate dehydrogenase B chain OS=Homo sapiens OX=9606 GN=LDHB PE=1 SV=2	0	53.867	28	8	64	8	334	36.6	6.05	1209	8	other metabolic processes	other membranes;cytosol;mitochondrion;other cell component	other molecular function	Pf00056, Pf02866	3945	ENSG00000111716	LDHB	hsa:3945; P07195	Pyruvate metabolism	Clear cell renal cell carcinoma pathways; CCL18 signaling pathway; Glycolysis and gluconeogenesis; Metabolic Epileptic Disorders	5	0	4.889	0.0098555	166	34	18.22	18.78	High	High	High	High	High	High	1
High	P20810	Calpastatin OS=Homo sapiens OX=9606 GN=CAST PE=1 SV=4	0	33.888	14	7	21	7	708	76.5	5.07	234	7	cell organization and biogenesis;other biological processes	other membranes;cytosol;ER/Golgi;other cell component	enzyme regulator activity	Pf00748	831	ENSG00000153113	CAST	B7Z468; G5E946; G5E9D3; hsa:831; O95360; P20810; Q05DE8; Q7Z4K0; Q96D08; Q9H1Z5	Degradation of the extracellular matrix; Deregulated CDK5 triggers multiple neurodegenerative pathways in Alzheimer's disease models		2	0	6.877	0.0342875	174.6	25.4	1.06	37.49	High	High	High	Peak Found	Peak Found	High	1
Medium	Q12805	EGF-containing fibulin-like extracellular matrix protein 1 OS=Homo sapiens OX=9606 GN=EFEMP1 PE=1 SV=2	0.023	1.716	2	1	2	1	493	54.6	5.07	0	1	protein metabolism;other metabolic processes;developmental processes;signal transduction;other biological processes	non-structural extracellular;extracellular matrix	signal transduction activity or receptor binding;kinase activity;other molecular function	Pf07645, Pf12662	2202	ENSG00000115380	EFEMP1	A8K3I4; B4DW75; D6W5D2; hsa:2202; Q12805; Q541U7	Molecules associated with elastic fibres		1	0	3.458	0.0735621	155.1	44.9	99.66	45.97	High	High	Peak Found	Not Found	Not Found	Not Found	1
Medium	Q8IV08	5'-3' exonuclease PLD3 OS=Homo sapiens OX=9606 GN=PLD3 PE=1 SV=1	0.014	1.921	2	1	1	1	490	54.7	6.47	29	1	DNA metabolism;stress response;other biological processes	other membranes;ER/Golgi;other cytoplasmic organelle	other molecular function	Pf13918	23646	ENSG00000105223	PLD3	hsa:23646; Q8IV08; Q92853; Q9BW87	Role of phospholipids in phagocytosis; Synthesis of PG		2	0	20.192	0.0596285	190.6	9.4	15.21	93.67	Peak Found	High	Peak Found	Not Found	Not Found	Not Found	1
High	Q14699	Raftlin OS=Homo sapiens OX=9606 GN=RFTN1 PE=1 SV=4	0.003	2.878	3	1	2	1	578	63.1	5.67	0	1	cell organization and biogenesis;transport;signal transduction;other biological processes	plasma membrane;other membranes;other cytoplasmic organelle;other cell component	nucleic acid binding activity	Pf15250	23180	ENSG00000131378	RFTN1	hsa:23180; Q0D2G0; Q14699; Q496Y2; Q4QQI7; Q5JB48; Q7Z7P2			0	0	3.56	0.0313557	156.1	43.9	36.31	41.15	High	Peak Found	High	Not Found	Not Found	Not Found	1
High	P00492	Hypoxanthine-guanine phosphoribosyltransferase OS=Homo sapiens OX=9606 GN=HPRT1 PE=1 SV=2	0	8.267	12	2	6	2	218	24.6	6.68	80	2	cell cycle OR cell proliferation;cell organization and biogenesis;other metabolic processes;developmental processes;other biological processes	cytosol;other cell component	other molecular function	Pf00156	3251	ENSG00000165704	HPRT1	A6NHF0; B2R8M9; hsa:3251; P00492	Azathioprine ADME; Purine salvage; Defective HPRT1 disrupts guanine and hypoxanthine salvage	Mesodermal commitment pathway	4	0	4.972	0.00873798	166.5	33.5	13.67	8.99	High	High	High	Peak Found	Peak Found	Peak Found	1
High	P51149	Ras-related protein Rab-7a OS=Homo sapiens OX=9606 GN=RAB7A PE=1 SV=1	0	18.247	23	4	21	4	207	23.5	6.7	247	4	cell organization and biogenesis;protein metabolism;other metabolic processes;transport;other biological processes	plasma membrane;other membranes;cytosol;mitochondrion;ER/Golgi;other cytoplasmic organelle;other cell component	other molecular function	Pf00071	7879	ENSG00000075785	RAB7A	A8K3V6; hsa:7879; P51149; Q9NWJ0; Q9UPB0	RHOG GTPase cycle; Neutrophil degranulation; Prevention of phagosomal-lysosomal fusion; RAB geranylgeranylation; TBC/RABGAPs; CDC42 GTPase cycle; RAC1 GTPase cycle; RAC2 GTPase cycle; RAC3 GTPase cycle; RHOD GTPase cycle; RHOJ GTPase cycle; RHOF GTPase cycle; RHOQ GTPase cycle; RAB GEFs exchange GTP for GDP on RABs; MHC class II antigen presentation; Suppression of autophagy; RHOH GTPase cycle	Ebola virus infection in host; Autosomal recessive osteopetrosis pathways; Intracellular trafficking proteins involved in CMT neuropathy	20	0	4.581	0.0244524	164.2	35.8	15.26	32.57	High	High	High	High	High	High	1
High	Q8NCW5	NAD(P)H-hydrate epimerase OS=Homo sapiens OX=9606 GN=NAXE PE=1 SV=2	0	3.935	6	1	2	1	288	31.7	7.66	17	1	cell organization and biogenesis;other metabolic processes;transport;developmental processes;other biological processes	non-structural extracellular;mitochondrion;other cell component	other molecular function	Pf03853	128240	ENSG00000163382	NAXE	B4DGY3; hsa:128240; Q496C6; Q5T3I2; Q8NCW5	Nicotinamide salvaging		1	0	5.518	0.0548686	169.3	30.7	34.14	61.03	High	Peak Found	High	Not Found	Not Found	Not Found	1
High	P60763	Ras-related C3 botulinum toxin substrate 3 OS=Homo sapiens OX=9606 GN=RAC3 PE=1 SV=1	0.004	2.681	4	1	7	1	192	21.4	8.15	107	1	cell-cell signaling;cell cycle OR cell proliferation;cell organization and biogenesis;other metabolic processes;transport;developmental processes;signal transduction;other biological processes	plasma membrane;other membranes;cytosol;cytoskeleton;ER/Golgi;other cell component	other molecular function	Pf00071	5881	ENSG00000169750	RAC3	hsa:5881; O14658; P60763; Q5U0M8	RAC3 GTPase cycle; PCP/CE pathway	Integrin-mediated cell adhesion; RalA downstream regulated genes; Focal adhesion; MAPK signaling pathway; Microglia pathogen phagocytosis pathway; Chromosomal and microsatellite instability in colorectal cancer ; Ras signaling; Pancreatic adenocarcinoma pathway; Acute viral myocarditis; Regulation of actin cytoskeleton	12	0	2.291	0.0663385	139.2	60.8	42	11.81	High	High	High	High	High	High	1
High	Q969H8	Myeloid-derived growth factor OS=Homo sapiens OX=9606 GN=MYDGF PE=1 SV=1	0	6.516	15	2	4	2	173	18.8	6.68	32	2	developmental processes;other biological processes	non-structural extracellular;ER/Golgi		Pf10572	56005	ENSG00000074842	MYDGF	D6W628; hsa:56005; O75256; O75272; Q969H8; Q9BTK7; Q9NP69	XBP1(S) activates chaperone genes		1	0	10.785	0.0121688	183	17	22.4	33.42	High	High	High	Peak Found	Peak Found	Peak Found	1
High	P02787	Serotransferrin OS=Homo sapiens OX=9606 GN=TF PE=1 SV=4	0	76.954	24	16	102	16	698	77	7.12	1573	16	cell organization and biogenesis;stress response;transport;signal transduction;other biological processes	non-structural extracellular;plasma membrane;other membranes;ER/Golgi;other cytoplasmic organelle;other cell component	signal transduction activity or receptor binding;other molecular function	Pf00405	7018	ENSG00000091513	TF	hsa:7018; O43890; P02787; Q1HBA5; Q9NQB8; Q9UHV0	Platelet degranulation ; Regulation of Insulin-like Growth Factor (IGF) transport and uptake by Insulin-like Growth Factor Binding Proteins (IGFBPs); Post-translational protein phosphorylation; Cargo recognition for clathrin-mediated endocytosis; Transferrin endocytosis and recycling	Iron metabolism in placenta; Pluripotent stem cell differentiation pathway; Ferroptosis; IL-18 signaling pathway; 3q29 copy number variation syndrome; Iron metabolism disorders; Sudden infant death syndrome (SIDS) susceptibility pathways	14	0	3.516	0.0123187	155.7	44.3	21.77	15.83	High	High	High	High	High	High	1
High	P67936	Tropomyosin alpha-4 chain OS=Homo sapiens OX=9606 GN=TPM4 PE=1 SV=3	0	69.663	35	12	103	5	248	28.5	4.69	1908	12	cell organization and biogenesis;other biological processes	cytosol;cytoskeleton	cytoskeletal activity;other molecular function	Pf00261	7171	ENSG00000167460	TPM4	hsa:7171; P07226; P67936; Q15659; Q5U0D9; Q9BU85; Q9H8Q3; Q9UCS1; Q9UCS2; Q9UCS3; Q9UCS4	Smooth Muscle Contraction; RHOV GTPase cycle; Signaling by ALK fusions and activated point mutants; Striated Muscle Contraction	Striated muscle contraction pathway	5	6	2.695	0.0121688	145.9	54.1	12.09	5.91	High	High	High	High	High	High	1
High	Q13409	Cytoplasmic dynein 1 intermediate chain 2 OS=Homo sapiens OX=9606 GN=DYNC1I2 PE=1 SV=3	0	20.423	13	5	11	5	638	71.4	5.2	182	5	transport;other biological processes	cytosol;cytoskeleton;other cell component	cytoskeletal activity;other molecular function	Pf00400, Pf11540	1781	ENSG00000077380	DYNC1I2	B7ZA04; D3DPD4; D3DPD5; D3DPD6; hsa:1781; Q13409; Q32LY9; Q53S84; Q5BJF8; Q7Z4X1; Q96NG7; Q96S87; Q9BXZ5; Q9NT58	Separation of Sister Chromatids; Aggrephagy; Regulation of PLK1 Activity at G2/M Transition; MHC class II antigen presentation; RHO GTPases Activate Formins; Resolution of Sister Chromatid Cohesion; HSP90 chaperone cycle for steroid hormone receptors (SHR) in the presence of ligand; Recruitment of NuMA to mitotic centrosomes; COPI-mediated anterograde transport; COPI-independent Golgi-to-ER retro…	Ciliary landscape; Intraflagellar transport proteins binding to dynein	21	0	4.613	0.0307524	164.4	35.6	31.63	33.39	High	High	High	Peak Found	High	High	1
High	Q30154	HLA class II histocompatibility antigen, DR beta 5 chain OS=Homo sapiens OX=9606 GN=HLA-DRB5 PE=1 SV=1	0	9.352	14	3	7	1	266	30	6.93	68	3	cell organization and biogenesis;other biological processes	plasma membrane;other membranes;ER/Golgi;other cytoplasmic organelle	other molecular function	Pf00969, Pf07654	3127	ENSG00000198502	HLA-DRB5	B2RBV6; C7C4X3; hsa:3127; O00157; O00283; O46700; Q29703; Q29787; Q29788; Q30126; Q30150; Q30154; Q30199; Q6SJR2; Q7M2H9; Q8HWS7; Q8WLR5; Q9MY54; Q9XRX6	Interferon gamma signaling; Downstream TCR signaling; MHC class II antigen presentation; Phosphorylation of CD3 and TCR zeta chains; Translocation of ZAP-70 to Immunological synapse; Generation of second messenger molecules; PD-1 signaling	Allograft rejection; Ebola virus infection in host; Pathogenesis of SARS-CoV-2 mediated by nsp9-nsp10 complex; Network map of SARS-CoV-2 signaling pathway	11	1	21.336	0.0129941	191	9	38.45	34.06	High	Not Found	High	Not Found	Not Found	Not Found	1
High	Q5QJ74	Tubulin-specific chaperone cofactor E-like protein OS=Homo sapiens OX=9606 GN=TBCEL PE=1 SV=2	0.01	2.095	2	1	2	1	424	48.2	5.38	0	1	cell organization and biogenesis;protein metabolism;other metabolic processes	cytoskeleton;other cell component	cytoskeletal activity	Pf14560, Pf14580	219899	ENSG00000154114	TBCEL	hsa:219899; Q0VAN6; Q5QJ74			0	0	7.301	0.0516757	175.9	24.1	17.43	62.77	Peak Found	High	High	Peak Found	Not Found	Peak Found	1
High	Q14166	Tubulin--tyrosine ligase-like protein 12 OS=Homo sapiens OX=9606 GN=TTLL12 PE=1 SV=2	0	5.262	4	2	4	2	644	74.4	5.53	29	2	protein metabolism;other metabolic processes;stress response;other biological processes	plasma membrane;other membranes;cytosol;cytoskeleton;nucleus;other cell component	cytoskeletal activity;other molecular function	Pf03133	23170	ENSG00000100304	TTLL12	hsa:23170; Q14166; Q20WK5; Q9UGU3	Carboxyterminal post-translational modifications of tubulin		1	0	4.11	0.00873798	160.9	39.1	4.78	9.53	High	High	High	Peak Found	Peak Found	Peak Found	1
High	Q9BXN1	Asporin OS=Homo sapiens OX=9606 GN=ASPN PE=1 SV=2	0	20.373	11	4	16	4	380	43.4	7.08	292	4	other biological processes	non-structural extracellular;extracellular matrix;other cell component	other molecular function	Pf01462, Pf13855	54829	ENSG00000106819	ASPN	hsa:54829; Q5TBF3; Q96K79; Q96LD0; Q9BXN1; Q9NXP3	ECM proteoglycans		1	0	11.144	0.014125	183.5	16.5	37.71	45.56	High	High	High	High	High	High	1
High	Q92530	Proteasome inhibitor PI31 subunit OS=Homo sapiens OX=9606 GN=PSMF1 PE=1 SV=2	0	4.132	10	2	3	2	271	29.8	5.74	36	2	protein metabolism;other metabolic processes;other biological processes	cytosol;ER/Golgi;nucleus;other cell component	enzyme regulator activity;other molecular function	Pf08577, Pf11566	9491	ENSG00000125818	PSMF1	A0AVQ9; D3DVW3; hsa:9491; Q92530; Q9H4I1	FCERI mediated NF-kB activation; ER-Phagosome pathway; Downstream TCR signaling; Antigen processing: Ubiquitination & Proteasome degradation; Activation of NF-kappaB in B cells; Oxygen-dependent proline hydroxylation of Hypoxia-inducible Factor Alpha; SCF-beta-TrCP mediated degradation of Emi1; APC/C:Cdc20 mediated degradation of Securin; APC/C:Cdh1 mediated degradation of Cdc20 and other APC/C:C…		59	0	3.932	0.0241951	159.5	40.5	28.97	11.77	High	Peak Found	High	Not Found	Not Found	Peak Found	1
High	P00915	Carbonic anhydrase 1 OS=Homo sapiens OX=9606 GN=CA1 PE=1 SV=2	0	16.613	23	5	14	5	261	28.9	7.12	169	5	other metabolic processes	cytosol	other molecular function	Pf00194	759	ENSG00000133742	CA1	hsa:759; P00915	Gene and protein expression by JAK-STAT signaling after Interleukin-12 stimulation; Reversible hydration of carbon dioxide; Erythrocytes take up carbon dioxide and release oxygen; Erythrocytes take up oxygen and release carbon dioxide		4	0	5.318	0.0137988	168.3	31.7	12.22	23.2	High	High	High	Peak Found	High	Peak Found	1
High	P60900	Proteasome subunit alpha type-6 OS=Homo sapiens OX=9606 GN=PSMA6 PE=1 SV=1	0	21.884	17	4	13	4	246	27.4	6.76	291	4	protein metabolism;other metabolic processes;other biological processes	cytosol;cytoskeleton;nucleus;other cell component	nucleic acid binding activity;other molecular function	Pf00227, Pf10584	5687	ENSG00000100902	PSMA6	B2R7J9; B4DQR4; B4DXJ9; hsa:5687; P34062; P60900; Q6IB60	FCERI mediated NF-kB activation; ER-Phagosome pathway; Downstream TCR signaling; Antigen processing: Ubiquitination & Proteasome degradation; Activation of NF-kappaB in B cells; Oxygen-dependent proline hydroxylation of Hypoxia-inducible Factor Alpha; SCF-beta-TrCP mediated degradation of Emi1; APC/C:Cdc20 mediated degradation of Securin; APC/C:Cdh1 mediated degradation of Cdc20 and other APC/C:C…	Proteasome degradation; Alzheimer's disease and miRNA effects; Alzheimer's disease	62	0	3.898	0.0334922	159.2	40.8	35.42	31.38	High	High	High	High	High	High	1
High	P04406	Glyceraldehyde-3-phosphate dehydrogenase OS=Homo sapiens OX=9606 GN=GAPDH PE=1 SV=3	0	63.979	47	8	70	8	335	36	8.46	1143	8	cell organization and biogenesis;protein metabolism;other metabolic processes;stress response;other biological processes	plasma membrane;other membranes;cytosol;cytoskeleton;nucleus;other cell component	enzyme regulator activity;cytoskeletal activity;other molecular function	Pf00044, Pf02800	2597	ENSG00000111640	GAPDH	E7EUT4; hsa:2597; P00354; P04406; Q53X65	Glycolysis; Gluconeogenesis	Cori cycle; Alzheimer's disease and miRNA effects; HIF1A and PPARG regulation of glycolysis; VEGFA-VEGFR2 signaling; Clear cell renal cell carcinoma pathways; Metabolic reprogramming in colon cancer; Aerobic glycolysis; 7q11.23 copy number variation syndrome; Glycolysis in senescence; Alzheimer's disease; Sildenafil treatment; Glycolysis and gluconeogenesis; Metabolic Epileptic Disorders; Sudden …	16	0	3.702	0.0234679	157.5	42.5	39.61	20.4	High	High	High	High	High	High	1
High	P80723	Brain acid soluble protein 1 OS=Homo sapiens OX=9606 GN=BASP1 PE=1 SV=2	0	61.108	69	12	71	12	227	22.7	4.63	941	12	developmental processes;other biological processes	plasma membrane;other membranes;cytoskeleton;nucleus;other cell component	nucleic acid binding activity;other molecular function	Pf05466	10409	ENSG00000176788	BASP1	B4DJA8; D3DTD5; hsa:10409; O43596; P80723; Q5U0S0; Q9BWA5	RHOF GTPase cycle		1	0	6.673	0.0105736	173.9	26.1	20.91	10.08	High	High	High	High	High	High	1
High	P26639	Threonine--tRNA ligase 1, cytoplasmic OS=Homo sapiens OX=9606 GN=TARS1 PE=1 SV=3	0	16.496	7	5	9	5	723	83.4	6.67	92	5	protein metabolism;RNA metabolism OR transcription;other metabolic processes	cytosol	nucleic acid binding activity;other molecular function	Pf00587, Pf02824, Pf03129, Pf07973	6897	ENSG00000113407	TARS1	A8K8I1; B4DEG8; hsa:6897; P26639; Q96FP5; Q9BWA6	Cytosolic tRNA aminoacylation		1	0	2.336	0.0641987	140.1	59.9	39.86	39.49	High	High	High	Peak Found	High	Peak Found	1
High	P61981	14-3-3 protein gamma OS=Homo sapiens OX=9606 GN=YWHAG PE=1 SV=2	0	40.931	36	8	49	5	247	28.3	4.89	792	8	transport;signal transduction;other biological processes	cytosol;other cell component	signal transduction activity or receptor binding;enzyme regulator activity;other molecular function	Pf00244	7532	ENSG00000170027	YWHAG	hsa:7532; O70457; P35214; P61981; Q6FH52; Q9UDP2; Q9UN99	Translocation of SLC2A4 (GLUT4) to the plasma membrane; Recruitment of NuMA to mitotic centrosomes; Regulation of PLK1 Activity at G2/M Transition; Loss of Nlp from mitotic centrosomes; Recruitment of mitotic centrosome proteins and complexes; Anchoring of the basal body to the plasma membrane; AURKA Activation by TPX2; Regulation of localization of FOXO transcription factors; TP53 Regulates Meta…	Cell cycle; Prolactin signaling pathway; Myometrial relaxation and contraction pathways; Disruption of postsynaptic signaling by CNV; Calcium regulation in cardiac cells; Sudden infant death syndrome (SIDS) susceptibility pathways	21	0	4.223	0.0356471	161.7	38.3	29.15	41.57	High	High	High	High	High	High	1
High	P54725	UV excision repair protein RAD23 homolog A OS=Homo sapiens OX=9606 GN=RAD23A PE=1 SV=1	0	9.899	15	4	4	2	363	39.6	4.58	43	4	protein metabolism;DNA metabolism;other metabolic processes;stress response;other biological processes	cytosol;ER/Golgi;nucleus;other cell component	nucleic acid binding activity;other molecular function	Pf00240, Pf00627, Pf09280	5886	ENSG00000179262	RAD23A	hsa:5886; K7ESE3; P54725; Q59EU8; Q5M7Z1	Formation of Incision Complex in GG-NER; Josephin domain DUBs; DNA Damage Recognition in GG-NER	Nucleotide excision repair; DNA repair pathways, full network; Nucleotide excision repair in xeroderma pigmentosum	6	0	5.221	0.0424112	167.9	32.1	10.85	41.44	Peak Found	High	Peak Found	Peak Found	Not Found	Peak Found	1
High	Q99733	Nucleosome assembly protein 1-like 4 OS=Homo sapiens OX=9606 GN=NAP1L4 PE=1 SV=1	0	9.143	6	2	10	1	375	42.8	4.69	43	2	cell organization and biogenesis	nucleus;other cell component	other molecular function	Pf00956	4676	ENSG00000205531; ENSG00000273562	NAP1L4	B2R6J4; F5HFY4; hsa:4676; Q99733			0	0	4.553	0.0384723	164	36	20.41	43.37	High	High	High	Peak Found	Not Found	Peak Found	1
High	P11021	Endoplasmic reticulum chaperone BiP OS=Homo sapiens OX=9606 GN=HSPA5 PE=1 SV=2	0	151.795	47	26	181	24	654	72.3	5.16	3689	26	protein metabolism;other metabolic processes;stress response;transport;developmental processes;signal transduction;other biological processes	plasma membrane;other membranes;cytosol;mitochondrion;ER/Golgi;nucleus;other cell component	translation activity;other molecular function	Pf00012	3309	ENSG00000044574	HSPA5	B0QZ61; hsa:3309; P11021; Q2EF78; Q9NPF1; Q9UK02	Platelet degranulation ; Regulation of HSF1-mediated heat shock response; Antigen Presentation: Folding, assembly and peptide loading of class I MHC; ATF6B (ATF6-beta) activates chaperones; IRE1alpha activates chaperones; PERK regulates gene expression; ATF6 (ATF6-alpha) activates chaperone genes	Parkin-ubiquitin proteasomal system pathway; Apoptosis-related network due to altered Notch3 in ovarian cancer; Photodynamic therapy-induced unfolded protein response; Prion disease pathway; Unfolded protein response; Orexin receptor pathway; IL-24 Signaling pathway	15	2	3.982	0.0239294	159.9	40.1	1.48	20.24	High	High	High	High	High	High	1
High	P84095	Rho-related GTP-binding protein RhoG OS=Homo sapiens OX=9606 GN=RHOG PE=1 SV=1	0	6.315	9	1	3	1	191	21.3	8.12	60	1	cell organization and biogenesis;signal transduction;other biological processes	plasma membrane;other membranes;cytosol;cytoskeleton;ER/Golgi;other cell component	other molecular function	Pf00071	391	ENSG00000177105	RHOG	hsa:391; P35238; P84095; Q8NI04	Neutrophil degranulation; GPVI-mediated activation cascade; PIP3 activates AKT signaling; Constitutive Signaling by Aberrant PI3K in Cancer; PI5P, PP2A and IER3 Regulate PI3K/AKT Signaling; RHOG GTPase cycle; RHO GTPases activate KTN1	Brain-derived neurotrophic factor (BDNF) signaling pathway	8	0	7.457	0.0276813	176.4	23.6	42.06	42.16	High	High	High	Not Found	Not Found	Not Found	1
High	P00352	Aldehyde dehydrogenase 1A1 OS=Homo sapiens OX=9606 GN=ALDH1A1 PE=1 SV=2	0	22.748	17	7	22	6	501	54.8	6.73	96	7	other metabolic processes;other biological processes	cytosol;other cell component	enzyme regulator activity;other molecular function	Pf00171	216	ENSG00000165092	ALDH1A1	hsa:216; O00768; P00352; Q5SYR1	RA biosynthesis pathway; Ethanol oxidation; Fructose catabolism	Folate-alcohol and cancer pathway hypotheses; Fatty acid omega-oxidation; Dopaminergic neurogenesis; Amino acid metabolism; Ethanol effects on histone modifications; Disorders of fructose metabolism; Vitamin A and carotenoid metabolism	10	1	4.519	0.0202163	163.8	36.2	30.73	35.82	High	High	High	High	High	High	1
High	Q15843	NEDD8 OS=Homo sapiens OX=9606 GN=NEDD8 PE=1 SV=1	0.002	3.121	14	1	2	1	81	9.1	8.43	39	1	protein metabolism;other metabolic processes;other biological processes	cytosol;nucleus	other molecular function	Pf00240	4738	ENSG00000129559; ENSG00000285246	NEDD8	hsa:4738; Q15843; Q3SXN8; Q6LES6	Cargo recognition for clathrin-mediated endocytosis; UCH proteinases; Neddylation; Iron uptake and transport; TGF-beta receptor signaling activates SMADs	EGF/EGFR signaling pathway; 2q37 copy number variation syndrome	7	0	15.263	0.078824	187.7	12.3	52.41	106.56	High	Peak Found	High	Peak Found	Not Found	Not Found	1
High	Q9HCY8	Protein S100-A14 OS=Homo sapiens OX=9606 GN=S100A14 PE=1 SV=1	0	6.854	14	1	5	1	104	11.7	5.24	243	1	stress response;signal transduction;other biological processes	non-structural extracellular;other cell component	signal transduction activity or receptor binding;other molecular function	Pf01023	57402	ENSG00000189334	S100A14	hsa:57402; Q5RHT0; Q9HCY8			0	0	9.321	0.0240007	180.6	19.4	34.99	56.35	High	High	High	Not Found	High	High	1
High	P35080	Profilin-2 OS=Homo sapiens OX=9606 GN=PFN2 PE=1 SV=3	0	5.568	10	1	9	1	140	15	6.99	185	1	cell organization and biogenesis;other biological processes	cytoskeleton;other cell component	cytoskeletal activity;other molecular function	Pf00235	5217	ENSG00000070087	PFN2	B2R4C8; D3DNI4; hsa:5217; P35080; Q4VBQ4; Q8WVF9; Q9HBK2	RHO GTPases Activate Formins; Signaling by ROBO receptors	Physico-chemical features and toxicity-associated pathways	3	0	2.589	0.0240007	144.3	55.7	19.19	25.7	High	High	High	High	High	High	1
High	Q9NZ08	Endoplasmic reticulum aminopeptidase 1 OS=Homo sapiens OX=9606 GN=ERAP1 PE=1 SV=3	0	21.042	9	6	17	6	941	107.2	6.46	194	6	protein metabolism;other metabolic processes;developmental processes;other biological processes	non-structural extracellular;other membranes;cytosol;ER/Golgi;other cell component	signal transduction activity or receptor binding;other molecular function	Pf01433, Pf11838, Pf17900	51752	ENSG00000164307	ERAP1	hsa:51752; O60278; Q6UWY6; Q8NEL4; Q8TAD0; Q9NZ08; Q9UHF8; Q9UKY2	Antigen Presentation: Folding, assembly and peptide loading of class I MHC		1	0	2.903	0.0333018	148.8	51.2	34.82	34.43	High	High	High	High	High	High	1
High	Q8NBS9	Thioredoxin domain-containing protein 5 OS=Homo sapiens OX=9606 GN=TXNDC5 PE=1 SV=2	0	34.863	29	8	26	8	432	47.6	5.97	422	8	protein metabolism;other metabolic processes;other biological processes	non-structural extracellular;ER/Golgi;other cytoplasmic organelle	other molecular function	Pf00085	81567	ENSG00000239264	TXNDC5	B2RDM2; hsa:81567; Q5TCQ0; Q8NBS9; Q8ND33; Q8TCT2; Q9BVH9	Neutrophil degranulation; Lysosome Vesicle Biogenesis; Golgi Associated Vesicle Biogenesis	VEGFA-VEGFR2 signaling	4	0	4.546	0.02239	163.9	36.1	13.3	30.49	High	High	High	High	Peak Found	High	1
High	Q9UHD1	Cysteine and histidine-rich domain-containing protein 1 OS=Homo sapiens OX=9606 GN=CHORDC1 PE=1 SV=2	0.004	2.753	5	1	1	1	332	37.5	7.87	17	1	cell cycle OR cell proliferation;cell organization and biogenesis;protein metabolism;other metabolic processes;other biological processes		other molecular function	Pf04968, Pf04969	26973	ENSG00000110172; ENSG00000285023	CHORDC1	B2R6P8; hsa:26973; Q6IN49; Q8WVL9; Q9H3D6; Q9UHD1			0	0	10.568	0.0407758	182.7	17.3	48.88	61.33	Not Found	Peak Found	High	Not Found	Peak Found	Peak Found	1
High	P20702	Integrin alpha-X OS=Homo sapiens OX=9606 GN=ITGAX PE=1 SV=3	0.007	2.321	1	1	1	1	1163	127.7	6.64	0	1	cell adhesion;stress response;signal transduction;other biological processes	plasma membrane;other membranes;other cell component	signal transduction activity or receptor binding;other molecular function	Pf00092, Pf00357, Pf01839, Pf08441, Pf20805, Pf21520	3687	ENSG00000140678	ITGAX	hsa:3687; P20702; Q8IVA6	Cell surface interactions at the vascular wall; Neutrophil degranulation; Integrin cell surface interactions; ECM proteoglycans; Interleukin-4 and Interleukin-13 signaling	Integrin-mediated cell adhesion; Complement system; Focal adhesion: PI3K-Akt-mTOR-signaling pathway; TYROBP causal network in microglia; Complement system in neuronal development and plasticity; Extrafollicular and follicular B cell activation by SARS-CoV-2	11	0	2.254	0.0491542	138.5	61.5	31.37	32.62	High	Peak Found	Peak Found	Not Found	Not Found	Not Found	1
High	P28065	Proteasome subunit beta type-9 OS=Homo sapiens OX=9606 GN=PSMB9 PE=1 SV=2	0	10.666	14	2	8	2	219	23.3	5.03	264	2	protein metabolism;other metabolic processes;other biological processes	cytosol;nucleus;other cell component	other molecular function	Pf00227	5698	ENSG00000239836; ENSG00000240065; ENSG00000240118; ENSG00000240508; ENSG00000242711; ENSG00000243067; ENSG00000243594; ENSG00000243958	PSMB9	B0V0T1; hsa:5698; P28065; Q16523; Q5JNW4	FCERI mediated NF-kB activation; ABC-family proteins mediated transport; Defective CFTR causes cystic fibrosis; Ub-specific processing proteases; Downstream TCR signaling; Antigen processing: Ubiquitination & Proteasome degradation; Activation of NF-kappaB in B cells; Oxygen-dependent proline hydroxylation of Hypoxia-inducible Factor Alpha; ER-Phagosome pathway; Cross-presentation of soluble exog…	Proteasome degradation; Type II interferon signaling	61	0	2.812	0.0362776	147.5	52.5	19.93	30.4	High	High	High	Peak Found	High	High	1
High	P02452	Collagen alpha-1(I) chain OS=Homo sapiens OX=9606 GN=COL1A1 PE=1 SV=6	0	29.525	5	6	22	6	1464	138.8	5.8	500	6	cell organization and biogenesis;other metabolic processes;stress response;transport;developmental processes;signal transduction;other biological processes	non-structural extracellular;extracellular matrix;ER/Golgi;other cell component	other molecular function	Pf00093, Pf01391, Pf01410	1277	ENSG00000108821	COL1A1	hsa:1277; O76045; P02452; P78441; Q13896; Q13902; Q13903; Q14037; Q14992; Q15176; Q15201; Q16050; Q59F64; Q7KZ30; Q7KZ34; Q8IVI5; Q8N473; Q9UML6; Q9UMM7	Immunoregulatory interactions between a Lymphoid and a non-Lymphoid cell; Cell surface interactions at the vascular wall; Platelet Aggregation (Plug Formation); Collagen degradation; Integrin cell surface interactions; ECM proteoglycans; Collagen chain trimerization; GPVI-mediated activation cascade; Syndecan interactions; MET activates PTK2 signaling; RUNX2 regulates osteoblast differentiation; …	Focal adhesion; Osteoblast signaling; Focal adhesion: PI3K-Akt-mTOR-signaling pathway; miR-509-3p alteration of YAP1/ECM axis; PI3K-Akt signaling pathway; Inflammatory response pathway; Netrin-UNC5B signaling pathway; IL-18 signaling pathway; Type I collagen synthesis in the context of osteogenesis imperfecta; Angiotensin II receptor type 1 pathway; Burn wound healing; CCL18 signaling pathway; NR…	37	0	6.732	0.0228459	174.1	25.9	14.16	35.65	High	High	High	High	High	High	1
High	P00747	Plasminogen OS=Homo sapiens OX=9606 GN=PLG PE=1 SV=2	0	11.868	5	3	12	3	810	90.5	7.24	41	3	cell organization and biogenesis;protein metabolism;stress response;other biological processes	non-structural extracellular;plasma membrane;other membranes;other cell component	signal transduction activity or receptor binding;other molecular function	Pf00024, Pf00051, Pf00089	5340	ENSG00000122194	PLG	hsa:5340; P00747; Q15146; Q5TEH4; Q6PA00	Regulation of Insulin-like Growth Factor (IGF) transport and uptake by Insulin-like Growth Factor Binding Proteins (IGFBPs); Signaling by PDGF; Platelet degranulation ; Activation of Matrix Metalloproteinases; Dissolution of Fibrin Clot	Selenium micronutrient network; Vitamin B12 metabolism; Folate metabolism; Blood clotting cascade; Complement system; Fibrin complement receptor 3 signaling pathway; Complement and coagulation cascades	13	0	4.253	0.0130138	161.9	38.1	21.8	12.34	High	High	High	Peak Found	High	High	1
High	Q9NUV9	GTPase IMAP family member 4 OS=Homo sapiens OX=9606 GN=GIMAP4 PE=1 SV=1	0	10.027	14	3	5	3	329	37.5	7.81	45	3		cytosol;other cell component	other molecular function	Pf04548	55303	ENSG00000133574	GIMAP4	hsa:55303; Q9NUV9			0	0	6.213	0.0313557	172.3	27.7	38.57	24.76	Peak Found	High	High	Peak Found	Peak Found	Peak Found	1
High	Q15691	Microtubule-associated protein RP/EB family member 1 OS=Homo sapiens OX=9606 GN=MAPRE1 PE=1 SV=3	0	15.192	19	5	17	5	268	30	5.14	97	5	cell cycle OR cell proliferation;cell organization and biogenesis;other biological processes	plasma membrane;other membranes;cytosol;cytoskeleton;ER/Golgi;other cell component	cytoskeletal activity;other molecular function	Pf00307, Pf03271	22919	ENSG00000101367	MAPRE1	B2R6I7; E1P5M8; hsa:22919; Q15691; Q3KQS8	RHO GTPases Activate Formins; Separation of Sister Chromatids; The role of GTSE1 in G2/M progression after G2 checkpoint; Recruitment of NuMA to mitotic centrosomes; Regulation of PLK1 Activity at G2/M Transition; Loss of Nlp from mitotic centrosomes; Recruitment of mitotic centrosome proteins and complexes; Anchoring of the basal body to the plasma membrane; AURKA Activation by TPX2; Resolution …	Microtubule cytoskeleton regulation	15	0	4.888	0.0174749	166	34	10.92	25.64	High	High	High	High	Peak Found	High	1
High	P04196	Histidine-rich glycoprotein OS=Homo sapiens OX=9606 GN=HRG PE=1 SV=1	0	26.274	16	6	17	6	525	59.5	7.5	186	6	stress response;transport;developmental processes;other biological processes	non-structural extracellular;plasma membrane;other membranes;other cytoplasmic organelle;other cell component	signal transduction activity or receptor binding;enzyme regulator activity;other molecular function	Pf00031	3273	ENSG00000113905	HRG	B9EK35; D3DNU7; hsa:3273; P04196	Platelet degranulation ; Dissolution of Fibrin Clot		2	0	7.741	0.027748	177.1	22.9	39.98	32.87	High	High	High	Peak Found	Peak Found	High	1
High	P00734	Prothrombin OS=Homo sapiens OX=9606 GN=F2 PE=1 SV=2	0	9.923	5	3	10	3	622	70	5.9	65	3	protein metabolism;other metabolic processes;stress response;signal transduction;other biological processes	non-structural extracellular;extracellular matrix;plasma membrane;other membranes;ER/Golgi;other cell component	signal transduction activity or receptor binding;other molecular function	Pf00051, Pf00089, Pf00594, Pf09396	2147	ENSG00000180210	F2	B2R7F7; B4E1A7; hsa:2147; P00734; Q4QZ40; Q53H04; Q53H06; Q69EZ7; Q7Z7P3; Q9UCA1	Cell surface interactions at the vascular wall; Regulation of Complement cascade; G alpha (q) signalling events; Peptide ligand-binding receptors; Thrombin signalling through proteinase activated receptors (PARs); Regulation of Insulin-like Growth Factor (IGF) transport and uptake by Insulin-like Growth Factor Binding Proteins (IGFBPs); Intrinsic Pathway of Fibrin Clot Formation; Common Pathway o…	Selenium micronutrient network; Vitamin B12 metabolism; Folate metabolism; Blood clotting cascade; IL1 and megakaryocytes in obesity; Regulation of actin cytoskeleton; Vitamin K metabolism and activation of dependent proteins; Complement and coagulation cascades	22	0	3.854	0.0375718	158.8	41.2	13.42	37.39	High	High	High	High	Peak Found	High	1
High	P02654	Apolipoprotein C-I OS=Homo sapiens OX=9606 GN=APOC1 PE=1 SV=1	0.002	3.014	11	1	4	1	83	9.3	8.47	55	1	cell organization and biogenesis;protein metabolism;other metabolic processes;transport;other biological processes	non-structural extracellular;ER/Golgi	enzyme regulator activity;other molecular function	Pf04691	341	ENSG00000130208	APOC1	B2R526; hsa:341; P02654; Q6IB97	NR1H3 & NR1H2 regulate gene expression linked to cholesterol transport and efflux; VLDL assembly; VLDL clearance	Statin inhibition of cholesterol production; Cholesterol metabolism	5	0	4.822	0.0172813	165.6	34.4	3.22	17.14	High	High	High	High	Peak Found	Peak Found	1
Medium	Q9Y3A5	Ribosome maturation protein SBDS OS=Homo sapiens OX=9606 GN=SBDS PE=1 SV=4	0.014	1.977	3	1	2	1	250	28.7	8.75	22	1	cell cycle OR cell proliferation;cell organization and biogenesis;RNA metabolism OR transcription;other metabolic processes;developmental processes;other biological processes	cytosol;cytoskeleton;nucleus;other cell component	cytoskeletal activity;translation activity;nucleic acid binding activity	Pf01172, Pf09377, Pf20268		ENSG00000126524	SBDS	A8K0P4; hsa:51119; Q96FX0; Q9NV53; Q9Y3A5		Genetic causes of porto-sinusoidal vascular disease	1	0	4.867	0.0478604	165.9	34.1	38.45	22.85	High	High	Peak Found	Peak Found	Peak Found	Peak Found	1
High	Q9BR76	Coronin-1B OS=Homo sapiens OX=9606 GN=CORO1B PE=1 SV=1	0	9.25	10	3	9	3	489	54.2	5.88	119	3	cell cycle OR cell proliferation;cell organization and biogenesis;stress response;other biological processes	plasma membrane;other membranes;cytosol;cytoskeleton;other cell component	cytoskeletal activity;other molecular function	Pf00400, Pf08953, Pf16300	57175	ENSG00000172725	CORO1B	B2RD45; hsa:57175; Q9BR76			0	0	5.013	0.0215683	166.7	33.3	30.97	32.27	High	High	High	High	Peak Found	High	1
High	P62424	Large ribosomal subunit protein eL8 OS=Homo sapiens OX=9606 GN=RPL7A PE=1 SV=2	0	9.982	11	3	9	3	266	30	10.61	225	3	protein metabolism;RNA metabolism OR transcription;other metabolic processes	other membranes;cytosol;translational apparatus;nucleus;other cell component	other molecular function	Pf01248	6130	ENSG00000148303; ENSG00000280858	RPL7A	hsa:6130; P11518; P62424; Q5T8U4	L13a-mediated translational silencing of Ceruloplasmin expression; GTP hydrolysis and joining of the 60S ribosomal subunit; Regulation of expression of SLITs and ROBOs; Response of EIF2AK4 (GCN2) to amino acid deficiency; Formation of a pool of free 40S subunits; Major pathway of rRNA processing in the nucleolus and cytosol; Nonsense Mediated Decay (NMD) enhanced by the Exon Junction Complex (EJC…	Cytoplasmic ribosomal proteins	14	0	2.024	0.0195693	133.9	66.1	10.46	3.06	High	Peak Found	High	High	High	High	1
Medium	Q7Z4H3	5'-deoxynucleotidase HDDC2 OS=Homo sapiens OX=9606 GN=HDDC2 PE=1 SV=1	0.028	1.623	6	1	1	1	204	23.4	5.49	0	1			other molecular function	Pf13023	51020	ENSG00000111906	HDDC2	hsa:51020; Q5TDQ4; Q6NZ49; Q7Z4H3; Q9BTT2; Q9BV31; Q9Y3D1			0	0	2.248	0.0649127	138.4	61.6	34.72	25.05	Peak Found	Peak Found	High	Not Found	Not Found	Peak Found	1
High	Q03252	Lamin-B2 OS=Homo sapiens OX=9606 GN=LMNB2 PE=1 SV=4	0	20.225	10	6	19	5	620	69.9	5.59	282	6	cell organization and biogenesis;transport;other biological processes	other membranes;cytoskeleton;nucleus	cytoskeletal activity;other molecular function	Pf00038, Pf00932	84823	ENSG00000176619	LMNB2	hsa:84823; O75292; Q03252; Q14734; Q96DF6		Gastric cancer network 2; Fas ligand pathway and stress induction of heat shock proteins; IL-18 signaling pathway; Familial partial lipodystrophy; Progeria-associated lipodystrophy; Acquired partial lipodystrophy / Barraquer-Simons syndrome	6	0	4.517	0.0349602	163.7	36.3	50.91	26.87	Peak Found	High	High	High	High	High	1
High	P16615	Sarcoplasmic/endoplasmic reticulum calcium ATPase 2 OS=Homo sapiens OX=9606 GN=ATP2A2 PE=1 SV=1	0	9.853	3	3	11	3	1042	114.7	5.34	90	3	cell adhesion;cell organization and biogenesis;other metabolic processes;stress response;transport;signal transduction;other biological processes	plasma membrane;other membranes;cytosol;ER/Golgi;other cell component	transporter activity;other molecular function	Pf00122, Pf00689, Pf00690, Pf00702, Pf13246	488	ENSG00000174437	ATP2A2	A6NDN7; B4DF05; hsa:488; P16614; P16615; Q86VJ2	Ion homeostasis; Ion transport by P-type ATPases; Pre-NOTCH Processing in Golgi; Reduction of cytosolic Ca++ levels	Alzheimer's disease and miRNA effects; Arrhythmogenic right ventricular cardiomyopathy; Endothelin pathways; Myometrial relaxation and contraction pathways; Alzheimer's disease; Calcium regulation in cardiac cells	10	0	2.124	0.0622335	136	64	17.22	32.77	High	High	High	High	High	High	1
High	P27694	Replication protein A 70 kDa DNA-binding subunit OS=Homo sapiens OX=9606 GN=RPA1 PE=1 SV=2	0.006	2.512	3	1	3	1	616	68.1	7.21	14	1	cell cycle OR cell proliferation;cell organization and biogenesis;DNA metabolism;other metabolic processes;stress response;other biological processes	nucleus;other cell component	nucleic acid binding activity;other molecular function	Pf01336, Pf04057, Pf08646, Pf16900	6117	ENSG00000132383	RPA1	A8K0Y9; hsa:6117; P27694; Q59ES9	Regulation of HSF1-mediated heat shock response; Fanconi Anemia Pathway; SUMOylation of DNA damage response and repair proteins; Regulation of TP53 Activity through Phosphorylation; Activation of ATR in response to replication stress; Activation of the pre-replicative complex; Processing of DNA double-strand break ends; Presynaptic phase of homologous DNA pairing and strand exchange; G2/M DNA dam…	Homologous recombination; Retinoblastoma gene in cancer; ATR signaling; G1 to S cell cycle control; DNA replication; Nucleotide excision repair; DNA repair pathways, full network; Nucleotide excision repair in xeroderma pigmentosum ; DNA mismatch repair	39	0	3.562	0.0735798	156.2	43.8	62.64	49.32	High	High	High	Peak Found	Peak Found	Peak Found	1
High	Q96DG6	Carboxymethylenebutenolidase homolog OS=Homo sapiens OX=9606 GN=CMBL PE=1 SV=1	0	3.864	7	2	2	2	245	28	7.18	15	2	other metabolic processes	cytosol	other molecular function	Pf01738	134147	ENSG00000164237	CMBL	D3DTC7; hsa:134147; Q8TED6; Q96DG6	Phase I - Functionalization of compounds		1	0	3.92	0.0408543	159.3	40.7	45.77	22.77	High	Peak Found	High	Not Found	Peak Found	Peak Found	1
High	P07737	Profilin-1 OS=Homo sapiens OX=9606 GN=PFN1 PE=1 SV=2	0	30.586	53	6	50	6	140	15	8.27	1123	6	cell organization and biogenesis;developmental processes;other biological processes	cytosol;cytoskeleton;nucleus;other cell component	cytoskeletal activity;other molecular function	Pf00235	5216	ENSG00000108518	PFN1	hsa:5216; P07737; Q53Y44	Platelet degranulation ; RHO GTPases Activate Formins; PCP/CE pathway; Signaling by ROBO receptors	Physico-chemical features and toxicity-associated pathways; VEGFA-VEGFR2 signaling; Burn wound healing; Regulation of actin cytoskeleton; G13 signaling pathway	9	0	3.823	0.0146904	158.5	41.5	12.73	3.03	High	High	High	High	High	High	1
High	Q8IWB7	WD repeat and FYVE domain-containing protein 1 OS=Homo sapiens OX=9606 GN=WDFY1 PE=1 SV=1	0	3.733	3	1	3	1	410	46.3	7.33	24	1	other biological processes	cytosol;ER/Golgi;nucleus;other cytoplasmic organelle;other cell component	other molecular function	Pf00400, Pf01363	57590	ENSG00000085449	WDFY1	hsa:57590; Q53S17; Q8IWB7; Q9H9D5; Q9P2B3			0	0	6.985	0.0404917	175	25	25.12	56.15	High	Peak Found	Peak Found	High	Peak Found	High	1
High	Q9UL25	Ras-related protein Rab-21 OS=Homo sapiens OX=9606 GN=RAB21 PE=1 SV=3	0	4.505	8	1	1	1	225	24.3	7.94	41	1	cell organization and biogenesis;transport;signal transduction;other biological processes	plasma membrane;other membranes;cytosol;ER/Golgi;other cytoplasmic organelle;other cell component	other molecular function	Pf00071	23011	ENSG00000080371	RAB21	hsa:23011; Q14466; Q569H3; Q9UL25	RAB GEFs exchange GTP for GDP on RABs; RAB geranylgeranylation	Ciliary landscape	3	0	14.905	0.0204115	187.4	12.6	26.38	49.6	High	Peak Found	Peak Found	Not Found	Not Found	Not Found	1
High	P30101	Protein disulfide-isomerase A3 OS=Homo sapiens OX=9606 GN=PDIA3 PE=1 SV=4	0	86.178	43	18	93	18	505	56.7	6.35	1489	18	cell adhesion;cell organization and biogenesis;protein metabolism;other metabolic processes;stress response;signal transduction;other biological processes	non-structural extracellular;other membranes;ER/Golgi;other cytoplasmic organelle;other cell component	other molecular function	Pf00085, Pf13848	2923	ENSG00000167004	PDIA3	hsa:2923; P30101; Q13453; Q14255; Q8IYF8; Q9UMU7	Antigen Presentation: Folding, assembly and peptide loading of class I MHC; ER-Phagosome pathway; Calnexin/calreticulin cycle	Prion disease pathway; IL-24 Signaling pathway	5	0	3.183	0.00873798	152.2	47.8	4.05	7.59	High	High	High	High	High	High	1
High	P49747	Cartilage oligomeric matrix protein OS=Homo sapiens OX=9606 GN=COMP PE=1 SV=2	0.001	3.384	2	1	2	1	757	82.8	4.6	26	1	cell adhesion;cell cycle OR cell proliferation;cell organization and biogenesis;protein metabolism;other metabolic processes;stress response;transport;developmental processes;signal transduction;other biological processes	non-structural extracellular;extracellular matrix;other cell component	signal transduction activity or receptor binding;extracellular structural activity;other molecular function	Pf02412, Pf05735, Pf07645, Pf11598	1311	ENSG00000105664	COMP	B4DKJ3; hsa:1311; O14592; P49747; Q16388; Q16389; Q2NL86; Q8N4T2	Integrin cell surface interactions; ECM proteoglycans	Focal adhesion; Focal adhesion: PI3K-Akt-mTOR-signaling pathway; PI3K-Akt signaling pathway; MED and pseudoachondroplasia genes	6	0	8.161	0.0654278	178.2	21.8	86.49	76.16	High	Peak Found	High	Not Found	Not Found	Not Found	1
High	P24534	Elongation factor 1-beta OS=Homo sapiens OX=9606 GN=EEF1B2 PE=1 SV=3	0	10.387	12	2	9	2	225	24.7	4.67	174	2	protein metabolism;other metabolic processes	cytosol;other cell component	enzyme regulator activity;nucleic acid binding activity	Pf00736, Pf10587	1933	ENSG00000114942; ENSG00000283391	EEF1B2	A8K795; hsa:1933; P24534; Q6IBH9	Eukaryotic Translation Elongation	Translation factors	2	0	3.04	0.0447137	150.5	49.5	36.31	9.57	High	High	High	High	Peak Found	High	1
High	P12429	Annexin A3 OS=Homo sapiens OX=9606 GN=ANXA3 PE=1 SV=3	0	18.581	20	5	12	5	323	36.4	5.92	212	5	stress response;transport;developmental processes;other biological processes	plasma membrane;other membranes;other cell component	enzyme regulator activity;other molecular function	Pf00191	306	ENSG00000138772	ANXA3	B2R9W6; hsa:306; P12429; Q6LET2		Prostaglandin synthesis and regulation	1	0	4.091	0.0137988	160.7	39.3	16.43	22.74	High	High	High	High	High	High	1
High	Q96FW1	Ubiquitin thioesterase OTUB1 OS=Homo sapiens OX=9606 GN=OTUB1 PE=1 SV=2	0	15.208	22	4	15	4	271	31.3	4.94	110	4	protein metabolism;DNA metabolism;other metabolic processes;stress response;other biological processes	cytosol;nucleus	other molecular function	Pf10275	55611	ENSG00000167770	OTUB1	hsa:55611; Q32Q78; Q96FW1; Q96II3; Q9NXQ4; Q9P0B8	Ub-specific processing proteases; Ovarian tumor domain proteases		2	0	2.671	0.0476951	145.5	54.5	3.71	26.35	High	High	High	High	High	High	1
High	O00499	Myc box-dependent-interacting protein 1 OS=Homo sapiens OX=9606 GN=BIN1 PE=1 SV=1	0	8.36	6	2	4	2	593	64.7	5.06	15	2	cell organization and biogenesis;transport;other biological processes	plasma membrane;other membranes;cytosol;cytoskeleton;ER/Golgi;nucleus;other cytoplasmic organelle;other cell component	enzyme regulator activity;cytoskeletal activity;other molecular function	Pf03114, Pf14604	274	ENSG00000136717	BIN1	hsa:274; O00297; O00499; O00545; O43867; O60552; O60553; O60554; O60555; O75514; O75515; O75516; O75517; O75518; Q659B7; Q92944; Q99688	Clathrin-mediated endocytosis	VEGFA-VEGFR2 signaling; IL-18 signaling pathway	3	0	3.421	0.0332291	154.8	45.2	40	22.03	High	High	High	Not Found	Peak Found	Not Found	1
High	Q9UBQ0	Vacuolar protein sorting-associated protein 29 OS=Homo sapiens OX=9606 GN=VPS29 PE=1 SV=1	0.001	3.218	7	1	3	1	182	20.5	6.79	59	1	transport	other membranes;cytosol;other cytoplasmic organelle;other cell component	other molecular function	Pf12850	51699	ENSG00000111237	VPS29	hsa:51699; Q502Y5; Q6FIF8; Q6IAH3; Q9H0W0; Q9NRP1; Q9NRU7; Q9UBQ0	WNT ligand biogenesis and trafficking		1	0	3.132	0.0582548	151.6	48.4	1.58	36.1	Peak Found	High	High	Peak Found	High	Peak Found	1
High	P06730	Eukaryotic translation initiation factor 4E OS=Homo sapiens OX=9606 GN=EIF4E PE=1 SV=2	0	8.032	13	2	5	2	217	25.1	6.15	68	2	cell cycle OR cell proliferation;protein metabolism;other metabolic processes;stress response;transport;developmental processes;other biological processes	cytosol;translational apparatus;nucleus;other cell component	nucleic acid binding activity;other molecular function	Pf01652	1977	ENSG00000151247	EIF4E	B7Z6V1; D6RCQ6; hsa:1977; P06730; Q96E95	Deadenylation of mRNA; M-decay: degradation of maternal mRNAs by maternally stored factors; ISG15 antiviral mechanism; Transport of the SLBP independent Mature mRNA; Transport of the SLBP Dependant Mature mRNA; Transport of Mature mRNA Derived from an Intronless Transcript; L13a-mediated translational silencing of Ceruloplasmin expression; Translation initiation complex formation; Ribosomal scann…	Translation factors; Leptin signaling pathway; Brain-derived neurotrophic factor (BDNF) signaling pathway; Interleukin-1 (IL-1) structural pathway; Mammary gland development pathway - Pregnancy and lactation (Stage 3 of 4); Factors and pathways affecting insulin-like growth factor (IGF1)-Akt signaling; 4-hydroxytamoxifen, dexamethasone, and retinoic acids regulation of p27 expression; VEGFA-VEGFR…	34	0	2.944	0.0507348	149.3	50.7	37.88	46.19	High	Peak Found	High	High	Peak Found	High	1
High	P09417	Dihydropteridine reductase OS=Homo sapiens OX=9606 GN=QDPR PE=1 SV=2	0	3.846	7	1	5	1	244	25.8	7.37	27	1	other metabolic processes	cytosol;other cell component	other molecular function	Pf00106	5860	ENSG00000151552	QDPR	A8K158; B3KW71; hsa:5860; P09417; Q53F52; Q9H3M5	Phenylalanine metabolism		1	0	6.928	0.0662755	174.8	25.2	50.07	70.22	High	High	High	Peak Found	High	High	1
High	P28070	Proteasome subunit beta type-4 OS=Homo sapiens OX=9606 GN=PSMB4 PE=1 SV=4	0	5.911	7	2	6	2	264	29.2	5.97	96	2	protein metabolism;other metabolic processes;other biological processes	cytosol;cytoskeleton;mitochondrion;nucleus;other cell component	other molecular function	Pf00227	5692	ENSG00000159377	PSMB4	B2R9L3; hsa:5692; P28070; P31148; Q5SZS5; Q6IBI4; Q969L6	Downstream TCR signaling; FCERI mediated NF-kB activation; Regulation of expression of SLITs and ROBOs; Antigen processing: Ubiquitination & Proteasome degradation; Cross-presentation of soluble exogenous antigens (endosomes); Activation of NF-kappaB in B cells; Oxygen-dependent proline hydroxylation of Hypoxia-inducible Factor Alpha; ER-Phagosome pathway; SCF-beta-TrCP mediated degradation of Em…	Proteasome degradation; Alzheimer's disease and miRNA effects; Alzheimer's disease	62	0	5.139	0.0137988	167.4	32.6	11.52	23.8	High	High	High	Peak Found	Peak Found	High	1
High	P17858	ATP-dependent 6-phosphofructokinase, liver type OS=Homo sapiens OX=9606 GN=PFKL PE=1 SV=6	0	16.186	8	4	7	4	780	85	7.5	90	4	other metabolic processes;other biological processes	non-structural extracellular;cytosol;other cell component	kinase activity;other molecular function	Pf00365	5211	ENSG00000141959	PFKL	hsa:5211; P17858; Q96A64; Q96IH4; Q9BR91	Neutrophil degranulation; Glycolysis	Photodynamic therapy-induced HIF-1 survival signaling; Clear cell renal cell carcinoma pathways; Metabolic reprogramming in colon cancer; Insulin signaling; Disorders of fructose metabolism; Glycolysis and gluconeogenesis; Metabolic Epileptic Disorders	9	0	2.106	0.0320386	135.6	64.4	29.24	25.55	High	High	High	Peak Found	Peak Found	Peak Found	1
High	P02730	Band 3 anion transport protein OS=Homo sapiens OX=9606 GN=SLC4A1 PE=1 SV=3	0	21.789	6	4	21	4	911	101.7	5.19	572	4	cell organization and biogenesis;stress response;transport;other biological processes	plasma membrane;other membranes;cytoskeleton	transporter activity;cytoskeletal activity;other molecular function	Pf00955, Pf07565	6521	ENSG00000004939	SLC4A1	G4V2I6; hsa:6521; P02730; P78487; Q1ZZ45; Q4KKW9; Q4VB84; Q9UCY7; Q9UDJ1	Erythrocytes take up carbon dioxide and release oxygen; Erythrocytes take up oxygen and release carbon dioxide; Bicarbonate transporters; Defective SLC4A1 causes hereditary spherocytosis type 4 (HSP4), distal renal tubular acidosis (dRTA) and dRTA with hemolytic anemia (dRTA-HA)		4	0	5.781	0.0314777	170.5	29.5	36.95	30.34	High	High	High	High	High	High	1
High	Q96I99	Succinate--CoA ligase [GDP-forming] subunit beta, mitochondrial OS=Homo sapiens OX=9606 GN=SUCLG2 PE=1 SV=2	0	16.34	13	4	12	4	432	46.5	6.39	214	4	other metabolic processes	plasma membrane;other membranes;mitochondrion;other cell component	other molecular function	Pf00549, Pf08442	8801	ENSG00000172340	SUCLG2	C9JVT2; hsa:8801; O95195; Q6NUH7; Q86VX8; Q8WUQ1; Q96I99	Citric acid cycle (TCA cycle)	TCA cycle and deficiency of pyruvate dehydrogenase complex (PDHc); Metabolic reprogramming in colon cancer; TCA cycle (aka Krebs or citric acid cycle)	4	0	4.063	0.0240812	160.5	39.5	32.22	36.5	High	High	High	High	Peak Found	High	1
High	Q01518	Adenylyl cyclase-associated protein 1 OS=Homo sapiens OX=9606 GN=CAP1 PE=1 SV=5	0	38.183	15	7	44	7	475	51.9	8.06	960	7	cell organization and biogenesis;transport;signal transduction;other biological processes	non-structural extracellular;plasma membrane;other membranes;cytoskeleton;other cytoplasmic organelle;other cell component	cytoskeletal activity;other molecular function	Pf01213, Pf08603	10487	ENSG00000131236	CAP1	hsa:10487; Q01518; Q53HR7; Q5T0S1; Q5T0S2; Q6I9U6	Neutrophil degranulation; Platelet degranulation ; Role of ABL in ROBO-SLIT signaling	Angiopoietin-like protein 8 regulatory pathway; Insulin signaling; Complement system in neuronal development and plasticity; Opioid receptor pathways	7	0	4.234	0.024909	161.8	38.2	25.39	0.56	High	High	High	High	High	High	1
High	P0DOY2	Immunoglobulin lambda constant 2 OS=Homo sapiens OX=9606 GN=IGLC2 PE=1 SV=1	0	33.948	48	4	127	3	106	11.3	7.24	1298	4	other biological processes	non-structural extracellular;plasma membrane;other membranes;other cell component	other molecular function	Pf07654		ENSG00000211677	IGLC2	A0A075B6K9; A0M8Q4; P0CG05; P0CG06; P0DOY2; P80423	Initial triggering of complement; Classical antibody-mediated complement activation; FCGR activation; Regulation of actin dynamics for phagocytic cup formation; Role of phospholipids in phagocytosis; FCGR3A-mediated IL10 synthesis; FCGR3A-mediated phagocytosis; Regulation of Complement cascade; Immunoregulatory interactions between a Lymphoid and a non-Lymphoid cell; Cell surface interactions at …		19	0	6.482	0.0130138	173.3	26.7	34.59	21.95	High	High	High	High	High	High	1
High	P63208	S-phase kinase-associated protein 1 OS=Homo sapiens OX=9606 GN=SKP1 PE=1 SV=2	0	4.698	7	1	5	1	163	18.6	4.54	151	1	cell organization and biogenesis;protein metabolism;other metabolic processes;other biological processes	cytosol;cytoskeleton;nucleus;other cell component	other molecular function	Pf01466, Pf03931	6500	ENSG00000113558	SKP1	D3DQ97; D3DQ98; hsa:6500; P34991; P63208; Q8TAY2	Downstream TCR signaling; FCERI mediated NF-kB activation; Antigen processing: Ubiquitination & Proteasome degradation; Activation of NF-kappaB in B cells; SCF-beta-TrCP mediated degradation of Emi1; Vpu mediated degradation of CD4; Degradation of beta-catenin by the destruction complex; Dectin-1 mediated noncanonical NF-kB signaling; Degradation of GLI1 by the proteasome; Degradation of GLI2 by …	Cell cycle; TNF-alpha signaling pathway; Breast cancer pathway; Small cell lung cancer; Notch signaling pathway	38	0	3.889	0.0209062	159.1	40.9	33.91	27.52	High	High	High	High	Peak Found	High	1
Medium	Q8NFP7	Diphosphoinositol polyphosphate phosphohydrolase 3-alpha OS=Homo sapiens OX=9606 GN=NUDT10 PE=1 SV=1	0.016	1.878	5	1	1	1	164	18.5	5.68	0	1	other metabolic processes	cytosol;nucleus;other cell component	other molecular function	Pf00293	170685	ENSG00000122824	NUDT10	A8K7D7; D3DX69; hsa:170685; Q86VK1; Q86VR0; Q8NFP7	Synthesis of pyrophosphates in the cytosol		1	0	3.746	0.0527902	157.9	42.1	28.11	50	Peak Found	High	Peak Found	Peak Found	Peak Found	Peak Found	1
High	Q15907	Ras-related protein Rab-11B OS=Homo sapiens OX=9606 GN=RAB11B PE=1 SV=4	0	23.088	39	7	27	7	218	24.5	5.94	294	7	cell-cell signaling;other metabolic processes;transport;other biological processes	other membranes;cytosol;ER/Golgi;other cytoplasmic organelle;other cell component	cytoskeletal activity;other molecular function	Pf00071	9230	ENSG00000185236	RAB11B	A5YM50; B2R7I4; B4DMK0; D6W671; hsa:9230; Q15907; Q2YDT2; Q5U0I1; Q6FHR0; Q6FI42; Q8NI07	RAB geranylgeranylation; TBC/RABGAPs	Focal adhesion: PI3K-Akt-mTOR-signaling pathway; Intracellular trafficking proteins involved in CMT neuropathy	4	0	5.496	0.0121688	169.2	30.8	20.76	25.95	High	High	High	High	High	High	1
High	P53396	ATP-citrate synthase OS=Homo sapiens OX=9606 GN=ACLY PE=1 SV=3	0	45.926	15	14	36	14	1101	120.8	7.33	310	14	other metabolic processes	non-structural extracellular;cytosol;nucleus;other cytoplasmic organelle;other cell component	other molecular function	Pf00285, Pf00549, Pf02629, Pf16114	47	ENSG00000131473	ACLY	B4DIM0; B4E3P0; hsa:47; P53396; Q13037; Q9BRL0	Neutrophil degranulation; ChREBP activates metabolic gene expression; Fatty acyl-CoA biosynthesis	Sterol regulatory element-binding proteins (SREBP) signaling; TCA cycle and deficiency of pyruvate dehydrogenase complex (PDHc); Fatty acid biosynthesis; Amino acid metabolism; Lipid metabolism pathway; Clear cell renal cell carcinoma pathways; Metabolic reprogramming in colon cancer	10	0	3.142	0.0240007	151.7	48.3	30.92	19.29	High	High	High	High	High	High	1
High	P07741	Adenine phosphoribosyltransferase OS=Homo sapiens OX=9606 GN=APRT PE=1 SV=2	0	8.294	17	3	9	3	180	19.6	6.02	83	3	other metabolic processes;other biological processes	non-structural extracellular;cytosol;nucleus;other cell component	other molecular function	Pf00156	353	ENSG00000198931	APRT	G5E9J2; hsa:353; P07741; Q3KP55; Q68DF9	Neutrophil degranulation; Purine salvage; Defective APRT disrupts adenine salvage		3	0	6.086	0.059881	171.8	28.2	5.88	55.87	High	High	High	Peak Found	High	High	1
High	P36871	Phosphoglucomutase-1 OS=Homo sapiens OX=9606 GN=PGM1 PE=1 SV=3	0	34.449	19	9	40	9	562	61.4	6.76	469	9	other metabolic processes	non-structural extracellular;cytosol;other cell component	other molecular function	Pf02878, Pf02879, Pf02880	5236	ENSG00000079739	PGM1	B2R5N9; B4DPV0; hsa:5236; P36871; Q16105; Q16106; Q5BKZ9; Q6NW22; Q86U74; Q96J40; Q9NTY4	Neutrophil degranulation; Glycogen synthesis; Glycogen breakdown (glycogenolysis); Galactose catabolism; Defective PGM1 causes PGM1-CDG	Ectoderm differentiation; Clear cell renal cell carcinoma pathways; Glycogen synthesis and degradation; Opioid receptor pathways; Disorders of galactose metabolism ; Disorders of fructose metabolism; UDP-derived sugars synthesis in fibroblasts; Glucuronidation	13	0	4.459	0.0104017	163.4	36.6	19.06	18.52	High	High	High	High	High	High	1
Medium	Q9Y2Z0	Protein SGT1 homolog OS=Homo sapiens OX=9606 GN=SUGT1 PE=1 SV=3	0.028	1.587	4	1	1	1	365	41	5.16	0	1	cell cycle OR cell proliferation;cell organization and biogenesis;other biological processes	cytosol;nucleus;other cell component	nucleic acid binding activity;other molecular function	Pf04969, Pf05002	10910	ENSG00000165416	SUGT1	A2A303; hsa:10910; Q5JAK5; Q5TAM6; Q6VXY6; Q9Y2Z0	The NLRP3 inflammasome; Purinergic signaling in leishmaniasis infection	Nucleotide-binding oligomerization domain (NOD) pathway	3	0	7.872	0.0403863	177.5	22.5	31.33	61.49	High	Peak Found	Peak Found	Not Found	Not Found	Not Found	1
High	P79483	HLA class II histocompatibility antigen, DR beta 3 chain OS=Homo sapiens OX=9606 GN=HLA-DRB3 PE=1 SV=1	0	5.247	10	2	5	1	266	29.9	8.56	66	2	cell organization and biogenesis;signal transduction;other biological processes	plasma membrane;other membranes;ER/Golgi;other cytoplasmic organelle	other molecular function	Pf00969, Pf07654		ENSG00000196101; ENSG00000231679	HLA-DRB3	A0ZXY9; A7MA46; B5AU12; B5AU13; B5AU14; B8YAC6; C6H115; C6H116; hsa:3125; O02875; O19590; O46701; O46794; O78049; O78162; P01913; P79483; P79663; Q29721; Q29809; Q2PPD0; Q30144; Q507L8; Q5SP44; Q5STE0; Q6YJU6; Q70M87; Q7YQ62; Q860I9; Q8SP69; Q8WLT7; Q8WLT8; Q95359; Q95HM8; Q95IE5; Q96H16; Q9BCP3; Q9BD18; Q9MYA4; Q9MYH3; Q9MYH4; Q9TP01; Q9TP02; Q9TPB5; Q9TQ21; Q9UIN3; Q9UIN5	Downstream TCR signaling; Phosphorylation of CD3 and TCR zeta chains; Translocation of ZAP-70 to Immunological synapse; Generation of second messenger molecules; PD-1 signaling; MHC class II antigen presentation; Interferon gamma signaling		7	0	40.038	0.0279511	195.1	4.9	29.63	81.49	High	High	High	Not Found	Not Found	Not Found	1
High	Q13162	Peroxiredoxin-4 OS=Homo sapiens OX=9606 GN=PRDX4 PE=1 SV=1	0	22.119	28	7	27	5	271	30.5	6.29	417	7	cell organization and biogenesis;protein metabolism;other metabolic processes;stress response;developmental processes;signal transduction;other biological processes	non-structural extracellular;cytosol;ER/Golgi;other cell component	other molecular function	Pf00578, Pf10417	10549	ENSG00000123131	PRDX4	hsa:10549; Q13162; Q6FHT3	Neutrophil degranulation	Selenium micronutrient network	2	0	3.169	0.0104911	152	48	13.04	8.48	High	High	High	Peak Found	High	High	1
High	Q9NZT1	Calmodulin-like protein 5 OS=Homo sapiens OX=9606 GN=CALML5 PE=1 SV=2	0	29.068	45	5	26	5	146	15.9	4.44	602	5	signal transduction;other biological processes	non-structural extracellular;other cell component	enzyme regulator activity;other molecular function	Pf13499	51806	ENSG00000178372	CALML5	hsa:51806; Q5SQI3; Q8IXU8; Q9NZT1	Neutrophil degranulation	Alzheimer's disease and miRNA effects; Ras signaling; Melanoma; Alzheimer's disease	5	0	3.347	0.0137665	154	46	14.1	18.76	High	High	High	High	High	High	1
High	O95433	Activator of 90 kDa heat shock protein ATPase homolog 1 OS=Homo sapiens OX=9606 GN=AHSA1 PE=1 SV=1	0	9.598	12	3	6	3	338	38.3	5.53	78	3	protein metabolism;other metabolic processes;other biological processes	cytosol;ER/Golgi	other molecular function	Pf08327, Pf09229	10598	ENSG00000100591	AHSA1	B2R9L2; B4DUR9; hsa:10598; O95433; Q96IL6; Q9P060		T-cell antigen receptor (TCR) pathway during Staphylococcus aureus infection	1	0	11.23	0.0586277	183.6	16.4	27.83	82.65	High	High	High	Not Found	Peak Found	Not Found	1
High	P63241	Eukaryotic translation initiation factor 5A-1 OS=Homo sapiens OX=9606 GN=EIF5A PE=1 SV=2	0	18.632	31	5	19	5	154	16.8	5.24	175	5	protein metabolism;other metabolic processes;signal transduction;other biological processes	other membranes;cytosol;ER/Golgi;nucleus;other cell component	translation activity;nucleic acid binding activity	Pf01287, Pf21485	1984	ENSG00000132507; ENSG00000288145	EIF5A	A8K9A0; D3DTP2; hsa:1984; P10159; P63241; Q16182; Q7L7L3; Q7Z4L1; Q9D0G2	Hypusine synthesis from eIF5A-lysine	Translation factors; eIF5A regulation in response to inhibition of the nuclear export system; IL-24 Signaling pathway	4	0	3.727	0.0156737	157.7	42.3	11.31	21.26	High	High	High	High	High	High	1
High	P09493	Tropomyosin alpha-1 chain OS=Homo sapiens OX=9606 GN=TPM1 PE=1 SV=2	0	50.642	27	10	65	3	284	32.7	4.74	1141	10	cell cycle OR cell proliferation;cell organization and biogenesis;stress response;developmental processes;other biological processes	plasma membrane;other membranes;cytosol;cytoskeleton;other cell component	cytoskeletal activity;other molecular function	Pf00261	7168	ENSG00000140416	TPM1	B7Z5T7; D9YZV2; D9YZV3; D9YZV8; hsa:7168; P09493; P09494; P10469; Q6DV89; Q6DV90; Q7Z6L8; Q86W64; Q96IK2; Q9UCI1; Q9UCI2; Q9UCY9; Q9Y427	Smooth Muscle Contraction; Striated Muscle Contraction	Vitamin D receptor pathway; Striated muscle contraction pathway; Cell lineage map for neuronal differentiation	5	1	2.313	0.0382576	139.6	60.4	20.43	21.9	High	High	High	High	High	High	1
High	P12956	X-ray repair cross-complementing protein 6 OS=Homo sapiens OX=9606 GN=XRCC6 PE=1 SV=2	0	22.131	12	5	14	5	609	69.8	6.64	135	5	cell organization and biogenesis;DNA metabolism;other metabolic processes;stress response;other biological processes	non-structural extracellular;cytosol;nucleus;other cell component	nucleic acid binding activity;other molecular function	Pf02037, Pf02735, Pf03730, Pf03731	2547	ENSG00000196419	XRCC6	B1AHC8; hsa:2547; P12956; Q6FG89; Q9UCQ2; Q9UCQ3	Neutrophil degranulation; Cytosolic sensors of pathogen-associated DNA ; Nonhomologous End-Joining (NHEJ); 2-LTR circle formation; IRF3-mediated induction of type I IFN	Non-homologous end joining; DNA repair pathways, full network; Primary ovarian insufficiency	8	0	2.707	0.0616981	146.1	53.9	41.72	9.42	High	High	High	High	High	High	1
High	P62937	Peptidyl-prolyl cis-trans isomerase A OS=Homo sapiens OX=9606 GN=PPIA PE=1 SV=2	0	48.975	50	10	70	10	165	18	7.81	1195	10	cell adhesion;cell organization and biogenesis;protein metabolism;other metabolic processes;stress response;other biological processes	non-structural extracellular;nucleus;other cell component	signal transduction activity or receptor binding;other molecular function	Pf00160	5478	ENSG00000196262	PPIA	A8K220; hsa:5478; P05092; P62937; Q3KQW3; Q567Q0; Q6IBU5; Q96IX3; Q9BRU4; Q9BTY9; Q9UC61	Neutrophil degranulation; Gene and protein expression by JAK-STAT signaling after Interleukin-12 stimulation; Budding and maturation of HIV virion; Platelet degranulation ; Basigin interactions; SARS-CoV-1 activates/modulates innate immune responses; Integration of provirus; APOBEC3G mediated resistance to HIV-1 infection; Calcineurin activates NFAT; Binding and entry of HIV virion; Assembly Of T…	Prolactin signaling pathway	16	0	2.296	0.0174749	139.3	60.7	15.01	18.19	High	High	High	High	High	High	1
High	O60437	Periplakin OS=Homo sapiens OX=9606 GN=PPL PE=1 SV=4	0.004	2.614	0	1	2	1	1756	204.6	5.6	28	1	cell organization and biogenesis;stress response;other biological processes	plasma membrane;other membranes;cytosol;cytoskeleton;other cell component	cytoskeletal activity;other molecular function	Pf17902	5493	ENSG00000118898	PPL	hsa:5493; O60314; O60437; O60454; Q14C98	Formation of the cornified envelope; Butyrophilin (BTN) family interactions		2	0	18.895	0.027142	189.9	10.1	44.1	7.85	Peak Found	Peak Found	High	High	Peak Found	Peak Found	1
High	P22314	Ubiquitin-like modifier-activating enzyme 1 OS=Homo sapiens OX=9606 GN=UBA1 PE=1 SV=3	0	109.415	20	16	86	16	1058	117.8	5.76	1592	16	protein metabolism;other metabolic processes;stress response	cytosol;mitochondrion;nucleus;other cell component	other molecular function	Pf00899, Pf09358, Pf10585, Pf16190, Pf16191	7317	ENSG00000130985	UBA1	hsa:7317; P22314; Q5JRR8; Q96E13	Synthesis of active ubiquitin: roles of E1 and E2 enzymes; Antigen processing: Ubiquitination & Proteasome degradation	Proteasome degradation; Parkin-ubiquitin proteasomal system pathway; Parkinson's disease pathway	5	0	3.465	0.0121688	155.2	44.8	20.6	17.03	High	High	High	High	High	High	1
High	P01860	Immunoglobulin heavy constant gamma 3 OS=Homo sapiens OX=9606 GN=IGHG3 PE=1 SV=3	0	43.495	15	8	91	1	446	49.1	6.87	1212	8	stress response;signal transduction;other biological processes	non-structural extracellular;plasma membrane;other membranes;other cell component	signal transduction activity or receptor binding;other molecular function	Pf07654			IGHG3	A0A075B6N8; A0A286YES1; A0A4W9A917; A2NU35; P01860	Initial triggering of complement; Classical antibody-mediated complement activation; FCGR activation; Regulation of actin dynamics for phagocytic cup formation; Role of phospholipids in phagocytosis; FCGR3A-mediated IL10 synthesis; FCGR3A-mediated phagocytosis; Regulation of Complement cascade		8	0	9.779	0.04087	181.4	18.6	81.51	27.55	High	High	High	Peak Found	Peak Found	Peak Found	1
Medium	Q9H910	Jupiter microtubule associated homolog 2 OS=Homo sapiens OX=9606 GN=JPT2 PE=1 SV=1	0.014	1.934	6	1	4	1	190	20.1	9.26	25	1	transport;other biological processes	plasma membrane;other membranes;cytosol;nucleus;other cell component		Pf17054	90861	ENSG00000206053	JPT2	B1AJY2; B4DLH4; hsa:90861; Q6EIC7; Q9H910			0	0	5.854	0.0644336	170.8	29.2	24.2	58.87	High	High	High	High	Peak Found	Peak Found	1
High	P27824	Calnexin OS=Homo sapiens OX=9606 GN=CANX PE=1 SV=2	0	42.47	17	9	48	9	592	67.5	4.6	518	9	protein metabolism;other metabolic processes;stress response;transport;other biological processes	other membranes;ER/Golgi;nucleus;other cell component	other molecular function	Pf00262	821	ENSG00000127022; ENSG00000283777	CANX	B2R5V8; B4DGP8; B4E2T8; D3DWQ3; D6R9K3; hsa:821; P27824	MHC class II antigen presentation; Maturation of spike protein; Antigen Presentation: Folding, assembly and peptide loading of class I MHC; Interleukin-35 Signalling; Interleukin-27 signaling; Assembly of Viral Components at the Budding Site; Calnexin/calreticulin cycle; Maturation of spike protein	15q11q13 copy number variation	9	0	2.614	0.0582548	144.7	55.3	38.67	19.32	High	High	High	High	High	High	1
High	P55011	Solute carrier family 12 member 2 OS=Homo sapiens OX=9606 GN=SLC12A2 PE=1 SV=1	0	21.85	6	5	9	5	1212	131.4	6.4	105	5	cell-cell signaling;cell organization and biogenesis;stress response;transport;other biological processes	plasma membrane;other membranes;other cell component	transporter activity;other molecular function	Pf00324, Pf03522, Pf08403	6558	ENSG00000064651	SLC12A2	hsa:6558; P55011; Q8N713; Q8WWH7	Cation-coupled Chloride cotransporters		1	0	6.585	0.0315234	173.6	26.4	28.7	2.42	High	High	High	Peak Found	Peak Found	Peak Found	1
High	Q9NUQ9	CYFIP-related Rac1 interactor B OS=Homo sapiens OX=9606 GN=CYRIB PE=1 SV=1	0	10.314	10	2	6	2	324	36.7	6.06	76	2	cell organization and biogenesis;other biological processes	non-structural extracellular;other membranes;mitochondrion;other cell component	signal transduction activity or receptor binding;other molecular function	Pf07159	51571	ENSG00000153310	CYRIB	hsa:51571; Q96AZ5; Q9NUQ9; Q9NW21; Q9NZE7	Platelet degranulation		1	0	5.323	0.0548357	168.4	31.6	17.96	52.84	High	High	High	Peak Found	Peak Found	High	1
High	P05154	Plasma serine protease inhibitor OS=Homo sapiens OX=9606 GN=SERPINA5 PE=1 SV=3	0.004	2.735	3	1	2	1	406	45.6	9.26	55	1	cell organization and biogenesis;transport;other biological processes	non-structural extracellular;plasma membrane;other membranes;other cell component	enzyme regulator activity;other molecular function	Pf00079	5104	ENSG00000188488	SERPINA5	hsa:5104; P05154; Q07616; Q9UG30	Intrinsic Pathway of Fibrin Clot Formation; Common Pathway of Fibrin Clot Formation	Complement and coagulation cascades	3	0	10.847	0.00873798	183.1	16.9	16.26	15.67	Peak Found	High	High	Peak Found	Not Found	Not Found	1
High	P98082	Disabled homolog 2 OS=Homo sapiens OX=9606 GN=DAB2 PE=1 SV=3	0.008	2.24	2	1	5	1	770	82.4	5.53	0	1	cell-cell signaling;cell organization and biogenesis;transport;signal transduction;other biological processes	plasma membrane;other membranes;cytosol;nucleus;other cytoplasmic organelle;other cell component	signal transduction activity or receptor binding;other molecular function	Pf00640, Pf21792	1601	ENSG00000153071	DAB2	A6NES5; hsa:1601; P98082; Q13598; Q9BTY0; Q9UK04	Cargo recognition for clathrin-mediated endocytosis; Formation of annular gap junctions	Endoderm differentiation	5	0	2.353	0.0625777	140.3	59.7	44.57	20.74	High	High	High	High	Peak Found	High	1
High	P46459	Vesicle-fusing ATPase OS=Homo sapiens OX=9606 GN=NSF PE=1 SV=3	0	12.3	6	4	9	4	744	82.5	6.95	139	4	cell organization and biogenesis;transport;other biological processes	plasma membrane;other membranes;cytosol;ER/Golgi;other cell component	signal transduction activity or receptor binding;other molecular function	Pf00004, Pf02359, Pf02933, Pf17862		ENSG00000073969; ENSG00000276262; ENSG00000278174	NSF	A8K2D9; B4DFA2; hsa:4905; P46459; Q8N6D7; Q9UKZ2	COPI-dependent Golgi-to-ER retrograde traffic; COPI-mediated anterograde transport; Intra-Golgi traffic; COPII-mediated vesicle transport; Retrograde transport at the Trans-Golgi-Network; Trafficking of GluR2-containing AMPA receptors	Synaptic vesicle pathway	7	0	3.143	0.0580584	151.7	48.3	46.74	30.27	High	High	High	Peak Found	Peak Found	High	1
High	P04080	Cystatin-B OS=Homo sapiens OX=9606 GN=CSTB PE=1 SV=2	0	9.726	34	2	7	2	98	11.1	7.56	127	2	other biological processes	non-structural extracellular;cytosol;nucleus;other cell component	enzyme regulator activity;other molecular function	Pf00031	1476	ENSG00000160213	CSTB	hsa:1476; P04080	Neutrophil degranulation		1	0	2.952	0.0374497	149.4	50.6	8.62	27.65	High	High	High	Peak Found	High	High	1
High	Q96HE7	ERO1-like protein alpha OS=Homo sapiens OX=9606 GN=ERO1A PE=1 SV=2	0	7.065	6	2	4	2	468	54.4	5.68	33	2	cell organization and biogenesis;protein metabolism;other metabolic processes;stress response;transport;signal transduction;other biological processes	non-structural extracellular;other membranes;ER/Golgi;other cell component	other molecular function	Pf04137	30001	ENSG00000197930	ERO1A	A8K9X4; A8MYW1; hsa:30001; Q7LD45; Q96HE7; Q9P1Q9; Q9UKV6	Detoxification of Reactive Oxygen Species		1	0	5.753	0.00873798	170.4	29.6	8.42	12.09	High	High	Peak Found	Peak Found	Not Found	Peak Found	1
High	P38117	Electron transfer flavoprotein subunit beta OS=Homo sapiens OX=9606 GN=ETFB PE=1 SV=3	0	17.013	22	5	14	5	255	27.8	8.1	163	5	other metabolic processes	mitochondrion;other cell component	other molecular function	Pf01012	2109	ENSG00000105379	ETFB	A8K766; B3KNY2; hsa:2109; P38117; Q6IBH7; Q71RF6; Q9Y3S7	Protein methylation; Respiratory electron transport		2	0	2.874	0.0625661	148.4	51.6	38.74	2.89	High	High	High	High	Peak Found	Peak Found	1
High	P17931	Galectin-3 OS=Homo sapiens OX=9606 GN=LGALS3 PE=1 SV=5	0	12.331	16	4	13	4	250	26.1	8.56	132	4	RNA metabolism OR transcription;other metabolic processes;stress response;signal transduction;other biological processes	plasma membrane;other membranes;cytosol;mitochondrion;nucleus;other cell component	signal transduction activity or receptor binding;enzyme regulator activity;other molecular function	Pf00337	3958	ENSG00000131981	LGALS3	B2RC38; hsa:3958; P17931; Q16005; Q6IBA7; Q96J47	Neutrophil degranulation; Advanced glycosylation endproduct receptor signaling; RUNX1 regulates transcription of genes involved in differentiation of myeloid cells; RUNX2 regulates genes involved in differentiation of myeloid cells	AGE/RAGE pathway; Spinal cord injury; 2q13 copy number variation syndrome; Immune infiltration in pancreatic cancer	8	0	4.977	0.0123187	166.5	33.5	16.13	24.57	High	High	High	High	Peak Found	High	1
High	P00338	L-lactate dehydrogenase A chain OS=Homo sapiens OX=9606 GN=LDHA PE=1 SV=2	0	47.94	30	11	53	11	332	36.7	8.27	948	11	other metabolic processes	cytosol;mitochondrion;other cell component	other molecular function	Pf00056, Pf02866	3939	ENSG00000134333; ENSG00000288299	LDHA	B4DKQ2; B7Z5E3; D3DQY3; F8W819; hsa:3939; P00338; Q53G53; Q6IBM7; Q6ZNV1; Q9UDE8; Q9UDE9	Pyruvate metabolism	Cori cycle; HIF1A and PPARG regulation of glycolysis; Photodynamic therapy-induced HIF-1 survival signaling; VEGFA-VEGFR2 signaling; Amino acid metabolism; Clear cell renal cell carcinoma pathways; PI3K/AKT/mTOR - vitamin D3 signaling; Metabolic reprogramming in colon cancer; Aerobic glycolysis; Glycolysis in senescence; Orexin receptor pathway; CCL18 signaling pathway; Glucose metabolism in trip…	20	0	3.593	0.0138507	156.5	43.5	19.52	14.3	High	High	High	High	High	High	1
High	P08123	Collagen alpha-2(I) chain OS=Homo sapiens OX=9606 GN=COL1A2 PE=1 SV=7	0	11.721	3	3	12	3	1366	129.2	8.95	157	3	cell organization and biogenesis;other metabolic processes;developmental processes;signal transduction;other biological processes	non-structural extracellular;extracellular matrix;ER/Golgi	extracellular structural activity;other molecular function	Pf01391, Pf01410	1278	ENSG00000164692	COL1A2	hsa:1278; P02464; P08123; Q13897; Q13997; Q13998; Q14038; Q14057; Q15177; Q15947; Q16480; Q16511; Q7Z5S6; Q9UEB6; Q9UEF9; Q9UM83; Q9UMI1; Q9UML5; Q9UMM6; Q9UPH0	Immunoregulatory interactions between a Lymphoid and a non-Lymphoid cell; Cell surface interactions at the vascular wall; Integrin cell surface interactions; ECM proteoglycans; Interleukin-4 and Interleukin-13 signaling; Syndecan interactions; MET activates PTK2 signaling; Collagen degradation; Collagen chain trimerization; SMAD2/SMAD3:SMAD4 heterotrimer regulates transcription; GPVI-mediated act…	miRNA targets in ECM and membrane receptors; Focal adhesion; Focal adhesion: PI3K-Akt-mTOR-signaling pathway; PI3K-Akt signaling pathway; Inflammatory response pathway; IL-18 signaling pathway; Type I collagen synthesis in the context of osteogenesis imperfecta; Angiotensin II receptor type 1 pathway; CCL18 signaling pathway; NRP1-triggered signaling pathways in pancreatic cancer	31	0	5.457	0.0307524	169	31	50.11	37.27	High	High	High	High	High	High	1
High	P16070	CD44 antigen OS=Homo sapiens OX=9606 GN=CD44 PE=1 SV=3	0	5.824	2	1	3	1	742	81.5	5.33	109	1	cell adhesion;other metabolic processes;stress response;developmental processes;signal transduction;other biological processes	plasma membrane;other membranes;cytosol;ER/Golgi;other cell component	other molecular function	Pf00193	960	ENSG00000026508	CD44	A5YRN9; B6EAT9; D3DR12; D3DR13; hsa:960; O95370; P16070; P22511; Q04858; Q13419; Q13957; Q13958; Q13959; Q13960; Q13961; Q13967; Q13968; Q13980; Q15861; Q16064; Q16065; Q16066; Q16208; Q16522; Q86T72; Q86Z27; Q8N694; Q92493; Q96J24; Q9H5A5; Q9UC28; Q9UC29; Q9UC30; Q9UCB0; Q9UJ36	Neutrophil degranulation; Cell surface interactions at the vascular wall; Integrin cell surface interactions; Degradation of the extracellular matrix; Hyaluronan uptake and degradation; Interferon gamma signaling	Hepatitis C and hepatocellular carcinoma; Wnt signaling pathway and pluripotency; Hippo-Merlin signaling dysregulation; Gastrin signaling pathway; Pleural mesothelioma; CCL18 signaling pathway; CKAP4 signaling pathway map; IL-24 Signaling pathway	14	0	38.498	0.0147237	194.9	5.1	39.21	64.33	High	High	High	Not Found	Not Found	Not Found	1
High	P0DMV8	Heat shock 70 kDa protein 1A OS=Homo sapiens OX=9606 GN=HSPA1A PE=1 SV=1	0	68.894	27	16	88	14	641	70	5.66	1321	16	cell organization and biogenesis;protein metabolism;RNA metabolism OR transcription;other metabolic processes;stress response;transport;signal transduction;other biological processes	non-structural extracellular;cytosol;cytoskeleton;mitochondrion;ER/Golgi;nucleus;other cell component	signal transduction activity or receptor binding;other molecular function	Pf00012	3303; 3304	ENSG00000204389; ENSG00000215328; ENSG00000234475; ENSG00000235941; ENSG00000237724	HSPA1A	B4E3B6; hsa:3303; hsa:3304; P08107; P0DMV8; P19790; Q5JQI4; Q5SP17; Q9UQL9; Q9UQM0	AUF1 (hnRNP D0) binds and destabilizes mRNA; Neutrophil degranulation; HSP90 chaperone cycle for steroid hormone receptors (SHR) in the presence of ligand; PKR-mediated signaling; Regulation of HSF1-mediated heat shock response; Attenuation phase; Viral RNP Complexes in the Host Cell Nucleus	Apoptosis modulation and signaling; Parkin-ubiquitin proteasomal system pathway; Nuclear receptors meta-pathway; NRF2 pathway; MAPK signaling pathway; Apoptosis modulation by HSP70; VEGFA-VEGFR2 signaling; Measles virus infection; CKAP4 signaling pathway map	17	0	2.688	0.0240007	145.8	54.2	17.39	24.37	High	High	High	High	High	High	1
High	P30626	Sorcin OS=Homo sapiens OX=9606 GN=SRI PE=1 SV=1	0	7.965	15	3	6	3	198	21.7	5.59	44	3	transport;developmental processes;signal transduction;other biological processes	non-structural extracellular;plasma membrane;other membranes;cytosol;cytoskeleton;ER/Golgi;nucleus;other cell component	signal transduction activity or receptor binding;other molecular function	Pf13499, Pf13833	6717	ENSG00000075142	SRI	A8MTH6; B4DKK2; D6W5Q0; hsa:6717; P30626	Stimuli-sensing channels; Ion homeostasis; Ion transport by P-type ATPases; Reduction of cytosolic Ca++ levels; Sodium/Calcium exchangers		5	0	3.424	0.0224211	154.8	45.2	22.25	22.56	High	High	High	Peak Found	Peak Found	Peak Found	1
High	P12081	Histidine--tRNA ligase, cytoplasmic OS=Homo sapiens OX=9606 GN=HARS1 PE=1 SV=2	0	13.553	8	3	10	3	509	57.4	5.88	152	3	protein metabolism;RNA metabolism OR transcription;other metabolic processes	cytosol;mitochondrion;other cell component	other molecular function	Pf00458, Pf03129, Pf13393	3035	ENSG00000170445	HARS1	B4DHQ1; B4DY73; D6REN6; hsa:3035; J3KNE5; P12081	Cytosolic tRNA aminoacylation	Allograft rejection	2	0	4.611	0.0416993	164.4	35.6	7.62	37.06	High	High	High	Peak Found	High	High	1
High	P60174	Triosephosphate isomerase OS=Homo sapiens OX=9606 GN=TPI1 PE=1 SV=4	0	49.143	42	8	55	8	249	26.7	6.9	1026	8	other metabolic processes	cytosol	other molecular function	Pf00121	7167	ENSG00000111669	TPI1	B7Z5D8; D3DUS9; hsa:7167; P00938; P60174; Q6FHP9; Q6IS07; Q8WWD0; Q96AG5	Glycolysis; Gluconeogenesis	Fatty acid beta-oxidation; Cori cycle; HIF1A and PPARG regulation of glycolysis; Clear cell renal cell carcinoma pathways; Aerobic glycolysis; Disorders of fructose metabolism; Glycolysis and gluconeogenesis; Metabolic Epileptic Disorders	10	0	5.655	0.0128757	169.9	30.1	21.68	27.67	High	High	High	High	High	High	1
High	P02679	Fibrinogen gamma chain OS=Homo sapiens OX=9606 GN=FGG PE=1 SV=3	0	58.523	28	10	59	10	453	51.5	5.62	840	10	cell adhesion;cell organization and biogenesis;protein metabolism;other metabolic processes;stress response;transport;other biological processes	non-structural extracellular;plasma membrane;other membranes;ER/Golgi;other cell component	signal transduction activity or receptor binding;other molecular function	Pf00147, Pf08702	2266	ENSG00000171557	FGG	A8K057; hsa:2266; P02679; P04469; P04470; Q53Y18; Q96A14; Q96KJ3; Q9UC62; Q9UC63; Q9UCF3	ER-Phagosome pathway; Platelet degranulation ; Regulation of Insulin-like Growth Factor (IGF) transport and uptake by Insulin-like Growth Factor Binding Proteins (IGFBPs); Post-translational protein phosphorylation; Integrin cell surface interactions; Signaling by BRAF and RAF1 fusions; MyD88:MAL(TIRAP) cascade initiated on plasma membrane; MyD88 deficiency (TLR2/4); IRAK4 deficiency (TLR2/4); Re…	Selenium micronutrient network; Folate metabolism; Blood clotting cascade; Complement system; VEGFA-VEGFR2 signaling; Fibrin complement receptor 3 signaling pathway; COVID-19, thrombosis and anticoagulation; Network map of SARS-CoV-2 signaling pathway	28	0	4.191	0.0104911	161.5	38.5	16.07	17.94	High	High	High	High	High	High	1
High	P20774	Mimecan OS=Homo sapiens OX=9606 GN=OGN PE=1 SV=1	0	42.082	36	10	60	10	298	33.9	5.63	907	10	developmental processes;signal transduction;other biological processes	extracellular matrix;ER/Golgi;other cytoplasmic organelle	signal transduction activity or receptor binding	Pf13855	4969	ENSG00000106809	OGN	hsa:4969; P20774; Q6FIB0; Q9UF90; Q9UNK5	Keratan sulfate degradation; Keratan sulfate biosynthesis; Defective CHST6 causes MCDC1; Defective ST3GAL3 causes MCT12 and EIEE15; Defective B4GALT1 causes B4GALT1-CDG (CDG-2d)		5	0	5.536	0.00873798	169.4	30.6	14.78	9.01	High	High	High	High	High	High	1
High	P31689	DnaJ homolog subfamily A member 1 OS=Homo sapiens OX=9606 GN=DNAJA1 PE=1 SV=2	0	3.938	10	2	2	2	397	44.8	7.08	16	2	protein metabolism;other metabolic processes;stress response;signal transduction;other biological processes	other membranes;cytosol;cytoskeleton;mitochondrion;ER/Golgi;nucleus;other cell component	signal transduction activity or receptor binding;other molecular function	Pf00226, Pf00684, Pf01556	3301	ENSG00000086061	DNAJA1	hsa:3301; P31689; Q5T7Q0; Q86TL9	HSP90 chaperone cycle for steroid hormone receptors (SHR) in the presence of ligand	VEGFA-VEGFR2 signaling; Exercise-induced circadian regulation	3	0	3.967	0.0123187	159.7	40.3	24.45	22.79	Peak Found	High	High	Peak Found	Peak Found	Peak Found	1
High	P78371	T-complex protein 1 subunit beta OS=Homo sapiens OX=9606 GN=CCT2 PE=1 SV=4	0	34.961	18	7	32	7	535	57.5	6.46	529	7	cell organization and biogenesis;protein metabolism;other metabolic processes;other biological processes	non-structural extracellular;cytosol;cytoskeleton;other cytoplasmic organelle;other cell component	other molecular function	Pf00118	10576	ENSG00000166226	CCT2	A8K402; B5BTY7; B7Z243; B7Z7K4; B7ZAT2; hsa:10576; P78371; Q14D36; Q6IAT3	Neutrophil degranulation; Formation of tubulin folding intermediates by CCT/TriC; Association of TriC/CCT with target proteins during biosynthesis; Cooperation of PDCL (PhLP1) and TRiC/CCT in G-protein beta folding; Prefoldin mediated transfer of substrate to CCT/TriC; RHOBTB2 GTPase cycle; Folding of actin by CCT/TriC; BBSome-mediated cargo-targeting to cilium; RHOBTB1 GTPase cycle	16p11.2 proximal deletion syndrome	10	0	3.555	0.0101841	156.1	43.9	14.14	10.44	High	High	High	High	High	High	1
High	P0DP23	Calmodulin-1 OS=Homo sapiens OX=9606 GN=CALM1 PE=1 SV=1	0	17.295	19	4	24	3	149	16.8	4.22	326	4	cell cycle OR cell proliferation;cell organization and biogenesis;other metabolic processes;stress response;signal transduction;other biological processes	non-structural extracellular;plasma membrane;other membranes;cytosol;cytoskeleton;nucleus;other cell component	enzyme regulator activity;cytoskeletal activity;other molecular function	Pf13499	801; 805; 808	ENSG00000198668	CALM1	hsa:801; hsa:805; hsa:808; P02593; P0DP23; P62158; P70667; P99014; Q13942; Q53S29; Q61379; Q61380; Q96HK3	Platelet degranulation ; FCERI mediated Ca+2 mobilization; FCGR3A-mediated IL10 synthesis; Antigen activates B Cell Receptor (BCR) leading to generation of second messengers; Signaling by BRAF and RAF1 fusions; Signaling by moderate kinase activity BRAF mutants; Paradoxical activation of RAF signaling by kinase inactive BRAF; Signaling downstream of RAS mutants; Signaling by RAF1 mutants; Extra-n…	Physiological and pathological hypertrophy of the heart; MicroRNAs in cardiomyocyte hypertrophy; Alzheimer's disease and miRNA effects; Endothelin pathways; T cell receptor and co-stimulatory signaling; Common pathways underlying drug addiction; Cardiac hypertrophic response; Myometrial relaxation and contraction pathways; Melatonin metabolism and effects; G protein signaling pathways; T-cell ant…	79	1	4.073	0.0148336	160.6	39.4	15.95	24.3	High	High	High	High	High	High	1
High	P13804	Electron transfer flavoprotein subunit alpha, mitochondrial OS=Homo sapiens OX=9606 GN=ETFA PE=1 SV=1	0	9.344	9	2	9	2	333	35.1	8.38	167	2	other metabolic processes	mitochondrion;other cell component	other molecular function	Pf00766, Pf01012	2108	ENSG00000140374	ETFA	B4DT43; hsa:2108; P13804; Q53XN3	Respiratory electron transport		1	0	3.038	0.0430683	150.5	49.5	33.16	36.21	High	High	High	High	High	High	1
High	Q00796	Sorbitol dehydrogenase OS=Homo sapiens OX=9606 GN=SORD PE=1 SV=4	0	4.998	5	2	4	2	357	38.3	7.97	28	2	other metabolic processes;other biological processes	non-structural extracellular;other membranes;cytosol;cytoskeleton;mitochondrion	other molecular function	Pf00107, Pf08240	6652	ENSG00000140263	SORD	B2R655; B7Z3A6; hsa:6652; J3JZZ5; Q00796; Q16682; Q9UMD6	Formation of xylulose-5-phosphate; Fructose biosynthesis	Disorders of fructose metabolism; Polyol pathway	4	0	2.527	0.054265	143.3	56.7	10.94	32.32	High	High	High	Peak Found	Peak Found	Peak Found	1
High	Q8N357	Solute carrier family 35 member F6 OS=Homo sapiens OX=9606 GN=SLC35F6 PE=1 SV=1	0	4.206	3	1	3	1	371	40.2	6.93	49	1	cell organization and biogenesis;transport;other biological processes	other membranes;cytosol;mitochondrion;nucleus;other cytoplasmic organelle;other cell component	transporter activity	Pf06027	54978	ENSG00000213699	SLC35F6	D6W543; hsa:54978; Q53GK2; Q8N357; Q8NBX6; Q9NWX0			0	0	13.12	0.049906	185.8	14.2	21.62	74.73	High	High	High	Peak Found	Not Found	Peak Found	1
High	P30536	Translocator protein OS=Homo sapiens OX=9606 GN=TSPO PE=1 SV=3	0.009	2.186	5	1	3	1	169	18.8	9.36	17	1	cell cycle OR cell proliferation;cell organization and biogenesis;other metabolic processes;stress response;transport;developmental processes;other biological processes	other membranes;cytosol;mitochondrion;ER/Golgi;other cell component	transporter activity;other molecular function	Pf03073	706	ENSG00000100300	TSPO	hsa:706; P30536; Q53Y59; Q6ICF9; Q96TF6	Pregnenolone biosynthesis	NO/cGMP/PKG mediated neuroprotection; Cholesterol metabolism	3	0	3.199	0.0173674	152.4	47.6	11.73	21.5	High	High	High	Peak Found	Peak Found	Peak Found	1
High	P01042	Kininogen-1 OS=Homo sapiens OX=9606 GN=KNG1 PE=1 SV=2	0	12.61	9	4	9	4	644	71.9	6.81	127	4	stress response;signal transduction;other biological processes	plasma membrane;other membranes;ER/Golgi;other cell component	signal transduction activity or receptor binding;enzyme regulator activity;other molecular function	Pf00031	3827	ENSG00000113889	KNG1	A8K474; B2RCR2; C9JEX1; hsa:3827; P01042; P01043; Q53EQ0; Q6PAU9; Q7M4P1	Platelet degranulation ; G alpha (q) signalling events; Peptide ligand-binding receptors; Intrinsic Pathway of Fibrin Clot Formation; G alpha (i) signalling events; Regulation of Insulin-like Growth Factor (IGF) transport and uptake by Insulin-like Growth Factor Binding Proteins (IGFBPs); Post-translational protein phosphorylation	Vitamin D receptor pathway; Cells and molecules involved in local acute inflammatory response ; RAS and bradykinin pathways in COVID-19; ACE inhibitor pathway; Complement and coagulation cascades	12	0	12.805	0.0135106	185.5	14.5	23.79	7.01	High	High	High	Peak Found	High	High	1
High	P07686	Beta-hexosaminidase subunit beta OS=Homo sapiens OX=9606 GN=HEXB PE=1 SV=4	0	23.984	18	8	22	7	556	63.1	6.76	83	8	cell organization and biogenesis;protein metabolism;other metabolic processes;developmental processes;other biological processes	non-structural extracellular;other cytoplasmic organelle;other cell component	other molecular function	Pf00728, Pf14845	3074	ENSG00000049860	HEXB	hsa:3074; P07686	Neutrophil degranulation; CS/DS degradation; Hyaluronan uptake and degradation; Glycosphingolipid catabolism; Keratan sulfate degradation; Defective HEXB causes GM2G2	Glycosaminoglycan degradation	7	1	5.58	0.015729	169.6	30.4	29.06	13.06	High	High	High	High	Peak Found	High	1
High	Q6IBS0	Twinfilin-2 OS=Homo sapiens OX=9606 GN=TWF2 PE=1 SV=2	0	35.191	32	8	16	8	349	39.5	6.84	225	8	cell cycle OR cell proliferation;cell organization and biogenesis;other biological processes	cytoskeleton;other cell component	cytoskeletal activity;other molecular function	Pf00241	11344	ENSG00000247596	TWF2	hsa:11344; Q6IBS0; Q9Y3F5	Sensory processing of sound by inner hair cells of the cochlea; Sensory processing of sound by outer hair cells of the cochlea		2	0	6.7	0.0196205	174	26	8.3	27.28	High	High	High	Peak Found	Peak Found	High	1
High	Q96IU4	Putative protein-lysine deacylase ABHD14B OS=Homo sapiens OX=9606 GN=ABHD14B PE=1 SV=1	0	4.726	11	2	5	2	210	22.3	6.4	49	2	other metabolic processes;other biological processes	cytosol;nucleus;other cell component	other molecular function	Pf12697	84836	ENSG00000114779	ABHD14B	hsa:84836; Q86VK8; Q8N8W5; Q96IU4	Cytosolic sulfonation of small molecules		1	0	4.471	0.0379591	163.4	36.6	33.51	10.58	High	High	High	Peak Found	Peak Found	High	1
High	P68133	Actin, alpha skeletal muscle OS=Homo sapiens OX=9606 GN=ACTA1 PE=1 SV=1	0	86.173	43	15	162	4	377	42	5.39	3534	15	cell organization and biogenesis;other biological processes	cytosol;cytoskeleton;other cell component	cytoskeletal activity;other molecular function	Pf00022	58	ENSG00000143632	ACTA1	hsa:58; P02568; P68133; P99020; Q5T8M9	Striated Muscle Contraction	Myometrial relaxation and contraction pathways; Fas ligand pathway and stress induction of heat shock proteins; Physico-chemical features and toxicity-associated pathways; Striated muscle contraction pathway; Mechanoregulation and pathology of YAP/TAZ via Hippo and non-Hippo mechanisms; IL-18 signaling pathway; Pleural mesothelioma	8	0	5.065	0.0196961	167	33	24.43	33.56	High	High	High	High	High	High	1
High	P40227	T-complex protein 1 subunit zeta OS=Homo sapiens OX=9606 GN=CCT6A PE=1 SV=3	0	16.402	8	5	22	5	531	58	6.68	149	5	protein metabolism;other metabolic processes;other biological processes	cytosol;cytoskeleton;other cell component	other molecular function	Pf00118	908	ENSG00000146731	CCT6A	A6NCD2; hsa:908; P40227; Q3KP28; Q75LP4; Q96S46	Formation of tubulin folding intermediates by CCT/TriC; Association of TriC/CCT with target proteins during biosynthesis; Cooperation of PDCL (PhLP1) and TRiC/CCT in G-protein beta folding; Prefoldin mediated transfer of substrate to CCT/TriC; RHOBTB2 GTPase cycle; Folding of actin by CCT/TriC	16p11.2 proximal deletion syndrome	7	0	2.702	0.0207034	146	54	17.6	7.78	High	High	High	High	High	High	1
High	P02751	Fibronectin OS=Homo sapiens OX=9606 GN=FN1 PE=1 SV=5	0	125.971	17	28	116	28	2477	272.2	5.5	1801	28	cell adhesion;cell organization and biogenesis;protein metabolism;other metabolic processes;stress response;developmental processes;signal transduction;other biological processes	non-structural extracellular;extracellular matrix;plasma membrane;other membranes;ER/Golgi;other cell component	signal transduction activity or receptor binding;enzyme regulator activity;other molecular function	Pf00039, Pf00040, Pf00041	2335	ENSG00000115414	FN1	B7ZLF0; E9PE77; E9PG29; hsa:2335; O95609; O95610; P02751; Q14312; Q14325; Q14326; Q17RV7; Q53S27; Q564H7; Q585T2; Q59EH1; Q60FE4; Q68DP8; Q68DP9; Q68DT4; Q6LDP6; Q6MZS0; Q6MZU5; Q6N025; Q6N0A6; Q7Z391; Q86T27; Q8IVI8; Q96KP7; Q96KP8; Q96KP9; Q9H1B8; Q9HAP3; Q9UMK2	Platelet degranulation ; Regulation of Insulin-like Growth Factor (IGF) transport and uptake by Insulin-like Growth Factor Binding Proteins (IGFBPs); Post-translational protein phosphorylation; Cell surface interactions at the vascular wall; Integrin cell surface interactions; Signaling by BRAF and RAF1 fusions; Signaling by moderate kinase activity BRAF mutants; Paradoxical activation of RAF sig…	Mammary gland development pathway - Puberty (Stage 2 of 4); miRNA targets in ECM and membrane receptors; Focal adhesion; Overview of nanoparticle effects; RAC1/PAK1/p38/MMP2 pathway; Interactions between LOXL4 and oxidative stress pathway; Physico-chemical features and toxicity-associated pathways; TGF-beta signaling in thyroid cells for epithelial-mesenchymal transition; VEGFA-VEGFR2 signaling; …	52	0	2.132	0.0244819	136.1	63.9	12.25	20.62	High	High	High	High	High	High	1
High	P06703	Protein S100-A6 OS=Homo sapiens OX=9606 GN=S100A6 PE=1 SV=1	0.001	3.144	9	1	10	1	90	10.2	5.48	179	1	cell cycle OR cell proliferation;cell organization and biogenesis;transport;developmental processes;signal transduction;other biological processes	plasma membrane;other membranes;cytosol;nucleus;other cell component	transporter activity;cytoskeletal activity;other molecular function	Pf01023	6277	ENSG00000197956	S100A6	D3DV39; hsa:6277; P06703; Q5RHS4		Gastric cancer network 2; Vitamin D receptor pathway; IL-24 Signaling pathway; Prostaglandin synthesis and regulation	4	0	2.041	0.0773379	134.2	65.8	42.59	22.56	High	High	High	High	High	High	1
High	P05107	Integrin beta-2 OS=Homo sapiens OX=9606 GN=ITGB2 PE=1 SV=2	0	13.014	5	4	12	3	769	84.7	6.95	108	4	cell adhesion;cell-cell signaling;cell organization and biogenesis;stress response;transport;developmental processes;signal transduction;other biological processes	plasma membrane;other membranes;other cell component	signal transduction activity or receptor binding;other molecular function	Pf00362, Pf07965, Pf08725, Pf17205	3689	ENSG00000160255	ITGB2	B3KTS8; D3DSM1; hsa:3689; P05107; Q16418; Q53HS5; Q9UD72	Neutrophil degranulation; Immunoregulatory interactions between a Lymphoid and a non-Lymphoid cell; Cell surface interactions at the vascular wall; Integrin cell surface interactions; Interleukin-4 and Interleukin-13 signaling; Toll Like Receptor 4 (TLR4) Cascade	Integrin-mediated cell adhesion; Complement system; Focal adhesion: PI3K-Akt-mTOR-signaling pathway; Microglia pathogen phagocytosis pathway; TYROBP causal network in microglia; Fibrin complement receptor 3 signaling pathway; Acute viral myocarditis; Cells and molecules involved in local acute inflammatory response ; Mechanoregulation and pathology of YAP/TAZ via Hippo and non-Hippo mechanisms; P…	20	1	8.005	0.019232	177.8	22.2	9.57	29.56	High	High	High	Peak Found	Peak Found	Peak Found	1
High	Q8WUM4	Programmed cell death 6-interacting protein OS=Homo sapiens OX=9606 GN=PDCD6IP PE=1 SV=1	0	37.392	18	12	23	12	868	96	6.52	313	12	cell cycle OR cell proliferation;cell organization and biogenesis;protein metabolism;other metabolic processes;transport;other biological processes	non-structural extracellular;plasma membrane;cytosol;cytoskeleton;ER/Golgi;other cytoplasmic organelle;other cell component	signal transduction activity or receptor binding;other molecular function	Pf03097, Pf13949	10015	ENSG00000170248	PDCD6IP	C5MQH7; E9PFU1; hsa:10015; Q6NUS1; Q8WUM4; Q9BX86; Q9NUN0; Q9P2H2; Q9UKL5	Uptake and function of anthrax toxins; Budding and maturation of HIV virion; Regulation of necroptotic cell death	Inhibition of exosome biogenesis and secretion by Manumycin A in CRPC cells	5	0	4.939	0.0313557	166.3	33.7	32.24	13.22	High	High	High	High	High	High	1
High	P49588	Alanine--tRNA ligase, cytoplasmic OS=Homo sapiens OX=9606 GN=AARS1 PE=1 SV=2	0	41.225	15	13	43	13	968	106.7	5.53	499	13	protein metabolism;RNA metabolism OR transcription;other metabolic processes;developmental processes;other biological processes	cytosol;mitochondrion;other cell component	nucleic acid binding activity;other molecular function	Pf01411, Pf02272, Pf07973	16	ENSG00000090861	AARS1	A6NF14; B4DR45; hsa:16; P49588; Q53GV7; Q96FA0	Cytosolic tRNA aminoacylation	IL-18 signaling pathway	2	0	3.915	0.0122331	159.3	40.7	20.1	16.61	High	High	High	High	High	High	1
High	Q5JXB2	Putative ubiquitin-conjugating enzyme E2 N-like OS=Homo sapiens OX=9606 GN=UBE2NL PE=1 SV=1	0	6.098	14	2	12	2	153	17.4	5.92	206	2	protein metabolism;other metabolic processes	nucleus	other molecular function	Pf00179	389898		UBE2NL	E9KL27; hsa:389898; Q5JXB2			0	0	3.151	0.014125	151.8	48.2	18.56	13.33	High	High	High	High	High	High	1
High	O14744	Protein arginine N-methyltransferase 5 OS=Homo sapiens OX=9606 GN=PRMT5 PE=1 SV=4	0	4.564	3	1	3	1	637	72.6	6.29	41	1	cell organization and biogenesis;protein metabolism;RNA metabolism OR transcription;other metabolic processes;developmental processes;other biological processes	cytosol;ER/Golgi;nucleus;other cell component	nucleic acid binding activity;other molecular function	Pf05185, Pf17285, Pf17286	10419	ENSG00000100462	PRMT5	A8MTP3; A8MZ91; B4DX49; B4DY30; B5BU10; D3DS33; E2QRE7; hsa:10419; O14744; Q6IBR1; Q9UKH1	snRNP Assembly; RMTs methylate histone arginines; Regulation of TP53 Activity through Methylation	Transcription co-factors SKI and SKIL protein partners; Nitric oxide metabolism in cystic fibrosis	5	0	14.704	0.0202163	187.3	12.7	15.28	46	High	High	High	Not Found	Not Found	Not Found	1
High	P16152	Carbonyl reductase [NADPH] 1 OS=Homo sapiens OX=9606 GN=CBR1 PE=1 SV=3	0	32.207	32	6	28	4	277	30.4	8.32	478	6	other metabolic processes;other biological processes	cytosol	other molecular function	Pf00106	873	ENSG00000159228	CBR1	B2RBZ7; B4DFK7; hsa:873; P16152; Q3LHW8	Synthesis of Prostaglandins (PG) and Thromboxanes (TX)	Nuclear receptors meta-pathway; NRF2 pathway; Prostaglandin synthesis and regulation	4	2	3.87	0.0146904	158.9	41.1	14.04	22.83	High	High	High	High	High	High	1
High	Q9BZQ8	Protein Niban 1 OS=Homo sapiens OX=9606 GN=NIBAN1 PE=1 SV=1	0	11.115	5	3	5	3	928	103.1	4.78	95	3	stress response;other biological processes	plasma membrane;other membranes;cytosol;other cell component			116496	ENSG00000135842	NIBAN1	hsa:116496; Q2TTR2; Q5TEM8; Q8TEI5; Q9BZQ8; Q9H593; Q9H9Y8; Q9HCB9			0	0	4.751	0.015729	165.2	34.8	37.49	24.25	High	High	High	Peak Found	Not Found	Peak Found	1
High	P62993	Growth factor receptor-bound protein 2 OS=Homo sapiens OX=9606 GN=GRB2 PE=1 SV=1	0.001	3.406	5	1	3	1	217	25.2	6.32	40	1	cell organization and biogenesis;stress response;transport;developmental processes;signal transduction;other biological processes	plasma membrane;other membranes;cytosol;ER/Golgi;nucleus;other cytoplasmic organelle;other cell component	signal transduction activity or receptor binding;enzyme regulator activity;other molecular function	Pf00017, Pf00018	2885	ENSG00000177885	GRB2	hsa:2885; P29354; P62993; Q14450; Q63057; Q63059	Signaling by ALK fusions and activated point mutants; Signaling by CSF3 (G-CSF); Signaling by FLT3 ITD and TKD mutants; STAT5 activation downstream of FLT3 ITD mutants; Interleukin-15 signaling	IL-5 signaling pathway; Integrin-mediated cell adhesion; Leptin signaling pathway; Prolactin signaling pathway; IL-9 signaling pathway; Pilocytic astrocytoma; Glioblastoma signaling pathways; Androgen receptor network in prostate cancer; B cell receptor signaling pathway; TNF-alpha signaling pathway; Interleukin-11 signaling pathway; Oncostatin M signaling pathway; Brain-derived neurotrophic fact…	68	0	7.283	0.0121688	175.9	24.1	30.11	23.47	High	High	High	Not Found	Peak Found	Not Found	1
High	P05362	Intercellular adhesion molecule 1 OS=Homo sapiens OX=9606 GN=ICAM1 PE=1 SV=2	0.001	3.558	3	1	2	1	532	57.8	7.99	37	1	cell adhesion;other biological processes	non-structural extracellular;plasma membrane;other membranes	signal transduction activity or receptor binding;other molecular function	Pf03921, Pf13895, Pf21146	3383	ENSG00000090339	ICAM1	B2R6M3; hsa:3383; P05362; Q5NKV7; Q96B50	Immunoregulatory interactions between a Lymphoid and a non-Lymphoid cell; Interleukin-4 and Interleukin-13 signaling; Interferon gamma signaling; Integrin cell surface interactions; Interleukin-10 signaling	Selenium micronutrient network; Vitamin B12 metabolism; Folate metabolism; RANKL/RANK signaling pathway; Interleukin-11 signaling pathway; Spinal cord injury; Complement system; IL1 and megakaryocytes in obesity; Photodynamic therapy-induced NF-kB survival signaling; VEGFA-VEGFR2 signaling; miRNA role in immune response in sepsis; Cells and molecules involved in local acute inflammatory response …	26	0	2.474	0.0577363	142.4	57.6	30.3	5.47	Peak Found	High	High	Not Found	Not Found	Not Found	1
High	Q9NVA2	Septin-11 OS=Homo sapiens OX=9606 GN=SEPTIN11 PE=1 SV=3	0	18.614	17	5	15	3	429	49.4	6.81	122	5	cell cycle OR cell proliferation;other biological processes	cytoskeleton;other cell component	other molecular function	Pf00735	55752	ENSG00000138758	SEPTIN11	B7Z7Z6; E9KL32; hsa:55752; Q4W5G1; Q7L4N1; Q96SP1; Q9NVA2; Q9UFY9		22q11.2 copy number variation syndrome	1	1	2.109	0.0286573	135.7	64.3	22.16	10.67	High	High	High	Peak Found	High	High	1
High	P13639	Elongation factor 2 OS=Homo sapiens OX=9606 GN=EEF2 PE=1 SV=4	0	82.436	22	19	107	19	858	95.3	6.83	1166	19	protein metabolism;other metabolic processes;other biological processes	non-structural extracellular;plasma membrane;other membranes;cytosol;other cell component	translation activity;nucleic acid binding activity;other molecular function	Pf00009, Pf00679, Pf03144, Pf03764, Pf14492	1938	ENSG00000167658	EEF2	A0A384N6H1; B2RMP5; D6W618; hsa:1938; P13639; Q58J86	Neutrophil degranulation; Protein methylation; Uptake and function of diphtheria toxin; Peptide chain elongation; Synthesis of diphthamide-EEF2	Translation factors; AMP-activated protein kinase signaling; Brain-derived neurotrophic factor (BDNF) signaling pathway; IL-18 signaling pathway	9	0	2.793	0.014125	147.3	52.7	10.5	17.35	High	High	High	High	High	High	1
High	P31939	Bifunctional purine biosynthesis protein ATIC OS=Homo sapiens OX=9606 GN=ATIC PE=1 SV=3	0	49.524	23	10	35	10	592	64.6	6.71	265	10	other metabolic processes;developmental processes;other biological processes	plasma membrane;other membranes;cytosol	other molecular function	Pf01808, Pf02142	471	ENSG00000138363	ATIC	A8K202; E9PBU3; hsa:471; P31939; Q13856; Q53S28	Signaling by ALK fusions and activated point mutants; Purine ribonucleoside monophosphate biosynthesis	One-carbon metabolism	3	0	3.166	0.0537398	152	48	24.13	44.22	High	High	High	High	High	High	1
High	P11586	C-1-tetrahydrofolate synthase, cytoplasmic OS=Homo sapiens OX=9606 GN=MTHFD1 PE=1 SV=4	0	16.11	7	6	14	6	935	101.5	7.3	68	6	other metabolic processes;developmental processes;other biological processes	cytosol;mitochondrion	other molecular function	Pf00763, Pf01268, Pf02882	4522	ENSG00000100714	MTHFD1	A0A024R652; A0A384N5Y3; B2R5Y2; G3V2B8; hsa:4522; P11586; Q86VC9; Q9BVP5	Metabolism of folate and pterines	Folate metabolism; One-carbon metabolism; Trans-sulfuration, one-carbon metabolism and related pathways; Male infertility	5	0	10.101	0.0699564	182	18	14.32	79.93	High	High	High	Peak Found	Peak Found	High	1
High	P31948	Stress-induced-phosphoprotein 1 OS=Homo sapiens OX=9606 GN=STIP1 PE=1 SV=1	0	15.292	6	3	14	3	543	62.6	6.8	182	3	other biological processes	cytosol;ER/Golgi;nucleus;other cell component	other molecular function	Pf00515, Pf13181, Pf17830	10963	ENSG00000168439	STIP1	B4DM70; F5H0T1; G3XAD8; hsa:10963; P31948; Q3ZCU9; Q5TZU9	HSP90 chaperone cycle for steroid hormone receptors (SHR) in the presence of ligand; RND1 GTPase cycle	VEGFA-VEGFR2 signaling	3	0	3.198	0.0365956	152.4	47.6	22.64	30.78	High	High	High	High	High	High	1
High	Q9UQ80	Proliferation-associated protein 2G4 OS=Homo sapiens OX=9606 GN=PA2G4 PE=1 SV=3	0	13.112	14	5	17	5	394	43.8	6.55	91	5	RNA metabolism OR transcription;other metabolic processes;other biological processes	non-structural extracellular;nucleus;other cytoplasmic organelle;other cell component	nucleic acid binding activity;other molecular function	Pf00557	5036	ENSG00000170515	PA2G4	hsa:5036; O43846; Q9UM59; Q9UQ80	Neutrophil degranulation		1	0	3.663	0.0135106	157.1	42.9	7.55	16.88	High	High	High	High	High	High	1
High	Q6JBY9	CapZ-interacting protein OS=Homo sapiens OX=9606 GN=RCSD1 PE=1 SV=1	0	7.245	6	2	4	2	416	44.5	5.4	70	2	stress response;transport;other biological processes	cytosol;cytoskeleton;other cytoplasmic organelle;other cell component	cytoskeletal activity;other molecular function	Pf05177, Pf15255	92241	ENSG00000198771	RCSD1	B1AK48; hsa:92241; Q4G0E7; Q6IN93; Q6JBY9; Q8IZM2; Q96DX0; Q9NST4			0	0	3.132	0.042979	151.6	48.4	39.21	17.91	High	High	High	Peak Found	Not Found	Peak Found	1
High	P55786	Puromycin-sensitive aminopeptidase OS=Homo sapiens OX=9606 GN=NPEPPS PE=1 SV=2	0	31.929	12	11	24	11	919	103.2	5.72	271	11	protein metabolism;other metabolic processes;stress response	cytosol;nucleus;other cell component	other molecular function	Pf01433, Pf11838, Pf17900	9520	ENSG00000141279	NPEPPS	B7Z463; hsa:9520; P55786; Q6P145; Q9NP16; Q9UEM2	Antigen processing: Ubiquitination & Proteasome degradation		1	0	3.63	0.0226167	156.8	43.2	8.71	23.39	High	High	High	Peak Found	Peak Found	High	1
High	P16452	Protein 4.2 OS=Homo sapiens OX=9606 GN=EPB42 PE=1 SV=3	0	8.77	6	3	4	3	691	77	8.09	61	3	cell organization and biogenesis;protein metabolism;other metabolic processes;developmental processes;other biological processes	plasma membrane;other membranes;cytoskeleton	cytoskeletal activity;other molecular function	Pf00868, Pf00927, Pf01841	2038	ENSG00000166947	EPB42	hsa:2038; P16452; Q4KKX0; Q4VB97			0	0	3.806	0.0579528	158.4	41.6	46.27	9.45	High	High	High	Peak Found	Peak Found	Not Found	1
High	Q8TBX8	Phosphatidylinositol 5-phosphate 4-kinase type-2 gamma OS=Homo sapiens OX=9606 GN=PIP4K2C PE=1 SV=3	0	5.534	6	2	2	2	421	47.3	6.84	0	2	other metabolic processes;other biological processes	plasma membrane;other membranes;cytosol;ER/Golgi;nucleus;other cytoplasmic organelle;other cell component	kinase activity;other molecular function	Pf01504	79837	ENSG00000166908	PIP4K2C	B2RDL3; B4DM11; B4DY44; hsa:79837; Q8TBX8; Q9H6N2	Synthesis of PIPs at the plasma membrane; PI5P, PP2A and IER3 Regulate PI3K/AKT Signaling; PI5P Regulates TP53 Acetylation; Synthesis of PIPs in the nucleus	Regulation of actin cytoskeleton	5	0	5.162	0.0202163	167.5	32.5	16.47	32.4	High	High	Peak Found	Peak Found	Not Found	Peak Found	1
High	Q06830	Peroxiredoxin-1 OS=Homo sapiens OX=9606 GN=PRDX1 PE=1 SV=1	0	34.48	50	11	70	8	199	22.1	8.13	1271	11	cell cycle OR cell proliferation;other metabolic processes;stress response;developmental processes;other biological processes	cytosol;nucleus;other cell component	other molecular function	Pf00578, Pf10417	5052	ENSG00000117450	PRDX1	B5BU26; D3DPZ8; hsa:5052; P35703; Q06830; Q2V576; Q5T154; Q5T155	Detoxification of Reactive Oxygen Species; TP53 Regulates Metabolic Genes; NFE2L2 regulating anti-oxidant/detoxification enzymes; Deregulated CDK5 triggers multiple neurodegenerative pathways in Alzheimer's disease models	Androgen receptor signaling pathway; Selenium micronutrient network; Nuclear receptors meta-pathway; NRF2 pathway	8	3	4.077	0.010675	160.6	39.4	21.18	19.03	High	High	High	High	High	High	1
High	P17612	cAMP-dependent protein kinase catalytic subunit alpha OS=Homo sapiens OX=9606 GN=PRKACA PE=1 SV=2	0	3.841	5	2	2	2	351	40.6	8.79	27	2	cell organization and biogenesis;protein metabolism;RNA metabolism OR transcription;other metabolic processes;stress response;transport;developmental processes;signal transduction;other biological processes	plasma membrane;other membranes;cytosol;cytoskeleton;mitochondrion;nucleus;other cell component	kinase activity;other molecular function	Pf00069	5566	ENSG00000072062; ENSG00000288516	PRKACA	hsa:5566; P17612; Q32P54; Q9H2Y0; Q9NRB4; Q9NRH9	Degradation of GLI1 by the proteasome; Degradation of GLI2 by the proteasome; GLI3 is processed to GLI3R by the proteasome; MAPK6/MAPK4 signaling; Recruitment of NuMA to mitotic centrosomes; Regulation of PLK1 Activity at G2/M Transition; Loss of Nlp from mitotic centrosomes; Recruitment of mitotic centrosome proteins and complexes; Anchoring of the basal body to the plasma membrane; AURKA Activa…	Nicotine effect on dopaminergic neurons; Sterol regulatory element-binding proteins (SREBP) signaling; Follicle stimulating hormone (FSH) signaling pathway; Microtubule cytoskeleton regulation; Dopamine metabolism; Common pathways underlying drug addiction; Complement system; Mesodermal commitment pathway; IL-3 signaling pathway; Myometrial relaxation and contraction pathways; Mesodermal commitme…	71	0	2.386	0.0607214	140.9	59.1	33.44	36.51	Peak Found	Peak Found	High	Peak Found	Peak Found	Peak Found	1
High	A0AVT1	Ubiquitin-like modifier-activating enzyme 6 OS=Homo sapiens OX=9606 GN=UBA6 PE=1 SV=1	0	7.906	2	2	9	2	1052	117.9	6.14	58	2	cell cycle OR cell proliferation;cell organization and biogenesis;protein metabolism;other metabolic processes;developmental processes;other biological processes	cytosol;other cell component	other molecular function	Pf00899, Pf09358, Pf10585, Pf16190, Pf16191	55236	ENSG00000033178	UBA6	A0AVT1; A6N8M7; B2RAV3; hsa:55236; Q4W5K0; Q6UV21; Q86T78; Q86TC7; Q8N5T3; Q8N9E4; Q9H3T7; Q9NVC9	Synthesis of active ubiquitin: roles of E1 and E2 enzymes; Antigen processing: Ubiquitination & Proteasome degradation		2	0	2.94	0.0376599	149.2	50.8	17.48	33.09	High	High	High	High	Peak Found	High	1
High	Q06210	Glutamine--fructose-6-phosphate aminotransferase [isomerizing] 1 OS=Homo sapiens OX=9606 GN=GFPT1 PE=1 SV=3	0	30.402	10	5	26	5	699	78.8	7.11	468	5	protein metabolism;other metabolic processes;other biological processes	cytosol	other molecular function	Pf01380, Pf13522	2673	ENSG00000198380	GFPT1	hsa:2673; Q06210; Q53QE6; Q9BXF8	XBP1(S) activates chaperone genes; Synthesis of UDP-N-acetyl-glucosamine; Defective GFPT1 causes CMSTA1	UDP-derived sugars synthesis in fibroblasts	4	0	4.222	0.0329254	161.7	38.3	31.69	10.22	High	High	High	High	High	High	1
High	P23142	Fibulin-1 OS=Homo sapiens OX=9606 GN=FBLN1 PE=1 SV=4	0	34.02	12	6	30	6	703	77.2	5.22	635	6	cell organization and biogenesis;protein metabolism;other metabolic processes;stress response;developmental processes;other biological processes	non-structural extracellular;extracellular matrix	signal transduction activity or receptor binding;enzyme regulator activity;extracellular structural activity;other molecular function	Pf01821, Pf07645, Pf12662	2192	ENSG00000077942	FBLN1	B0QY42; B1AHL4; hsa:2192; P23142; P23143; P23144; P37888; Q5TIC4; Q8TBH8; Q9HBQ5; Q9UC21; Q9UGR4; Q9UH41	Molecules associated with elastic fibres		1	0	5.731	0.0199395	170.3	29.7	22.61	1.84	High	High	High	High	High	High	1
High	P06756	Integrin alpha-V OS=Homo sapiens OX=9606 GN=ITGAV PE=1 SV=2	0	17.252	7	6	9	6	1048	116	5.68	103	6	cell adhesion;other metabolic processes;transport;developmental processes;signal transduction;other biological processes	plasma membrane;other membranes;cytosol;other cell component	signal transduction activity or receptor binding;transporter activity;other molecular function	Pf00357, Pf01839, Pf08441, Pf20805, Pf20806	3685	ENSG00000138448	ITGAV	A0AV67; B0LPF4; B7Z883; B7ZLX0; D3DPG8; E7EWZ6; hsa:3685; P06756; Q53SK4; Q59EB7; Q6LD15	Neutrophil degranulation; Integrin cell surface interactions; ECM proteoglycans; VEGFA-VEGFR2 Pathway; Signal transduction by L1; Syndecan interactions; Laminin interactions; Molecules associated with elastic fibres; TGF-beta receptor signaling activates SMADs; Cross-presentation of particulate exogenous antigens (phagosomes); PECAM1 interactions	Osteopontin signaling; Integrin-mediated cell adhesion; Arrhythmogenic right ventricular cardiomyopathy; Primary focal segmental glomerulosclerosis (FSGS); Focal adhesion; Osteoblast signaling; MFAP5-mediated ovarian cancer cell motility and invasiveness; VEGFA-VEGFR2 signaling; Focal adhesion: PI3K-Akt-mTOR-signaling pathway; PI3K-Akt signaling pathway; Ebola virus infection in host; MFAP5 effec…	29	0	6.73	0.00873798	174.1	25.9	14.09	12.08	High	High	High	Not Found	Not Found	Peak Found	1
High	Q9Y3F4	Serine-threonine kinase receptor-associated protein OS=Homo sapiens OX=9606 GN=STRAP PE=1 SV=1	0	20.471	20	5	11	5	350	38.4	5.12	176	5	cell organization and biogenesis;RNA metabolism OR transcription;other metabolic processes;developmental processes;other biological processes	cytosol;nucleus;other cell component	signal transduction activity or receptor binding;nucleic acid binding activity;other molecular function	Pf00400	11171	ENSG00000023734	STRAP	B2R5S5; B4DNJ6; hsa:11171; Q5TZT4; Q9NTK0; Q9UQC8; Q9Y3F4	Downregulation of TGF-beta receptor signaling	Epithelial to mesenchymal transition in colorectal cancer	2	0	3.95	0.0550964	159.6	40.4	25.83	49.54	High	High	High	High	Peak Found	High	1
High	Q07960	Rho GTPase-activating protein 1 OS=Homo sapiens OX=9606 GN=ARHGAP1 PE=1 SV=1	0	34.574	17	6	30	6	439	50.4	6.29	254	6	transport;signal transduction;other biological processes	other membranes;cytosol;other cytoplasmic organelle;other cell component	enzyme regulator activity;other molecular function	Pf00620, Pf13716	392	ENSG00000175220	ARHGAP1	D3DQQ6; hsa:392; Q07960	RHOC GTPase cycle; RHOA GTPase cycle; CDC42 GTPase cycle; RHOQ GTPase cycle; RHOB GTPase cycle; RHOJ GTPase cycle; RND2 GTPase cycle; RAC1 GTPase cycle; RHOG GTPase cycle; RAC2 GTPase cycle; RAC3 GTPase cycle; RHOD GTPase cycle; RHOF GTPase cycle		13	0	2.684	0.0563411	145.7	54.3	8.79	32.04	High	High	High	High	High	High	1
High	P05155	Plasma protease C1 inhibitor OS=Homo sapiens OX=9606 GN=SERPING1 PE=1 SV=2	0	14.269	9	4	10	4	500	55.1	6.55	115	4	stress response;other biological processes	non-structural extracellular;ER/Golgi;other cell component	enzyme regulator activity	Pf00079	710	ENSG00000149131	SERPING1	A6NMU0; A8KAI9; B2R6L5; B4E1F0; B4E1H2; hsa:710; P05155; Q16304; Q547W3; Q59EI5; Q7Z455; Q96FE0; Q9UC49; Q9UCF9	Regulation of Complement cascade; Platelet degranulation ; Intrinsic Pathway of Fibrin Clot Formation; Defective SERPING1 causes hereditary angioedema	Complement system; RAS and bradykinin pathways in COVID-19; Kinin-Kallikrein pathway; Complement system in neuronal development and plasticity; Complement and coagulation cascades	9	0	4.592	0.0121688	164.2	35.8	15.61	21.87	High	High	High	High	High	High	1
High	P04211	Immunoglobulin lambda variable 7-43 OS=Homo sapiens OX=9606 GN=IGLV7-43 PE=3 SV=2	0	9.211	21	3	11	3	117	12.4	7.03	221	3	other biological processes	non-structural extracellular;plasma membrane;other membranes;other cell component	other molecular function	Pf07686		ENSG00000211652; ENSG00000278293	IGLV7-43	A0A0B4J1U2; P04211	FCERI mediated NF-kB activation; Initial triggering of complement; Classical antibody-mediated complement activation; Immunoregulatory interactions between a Lymphoid and a non-Lymphoid cell; Cell surface interactions at the vascular wall; FCGR activation; Regulation of actin dynamics for phagocytic cup formation; Role of phospholipids in phagocytosis; Scavenging of heme from plasma; Role of LAT2…		19	0	15.862	0.0223427	188.1	11.9	71.2	49.37	High	High	High	High	Peak Found	High	1
High	Q14894	Ketimine reductase mu-crystallin OS=Homo sapiens OX=9606 GN=CRYM PE=1 SV=1	0	16.59	16	4	18	4	314	33.8	5.14	320	4	other metabolic processes;transport;other biological processes	cytosol;mitochondrion;nucleus;other cytoplasmic organelle;other cell component	other molecular function	Pf02423	1428	ENSG00000103316	CRYM	D5MNX0; hsa:1428; Q14894; Q5HYB7	Lysine catabolism		1	0	2.137	0.0241418	136.2	63.8	22.85	17.55	High	High	High	High	High	High	1
High	Q9NRX4	14 kDa phosphohistidine phosphatase OS=Homo sapiens OX=9606 GN=PHPT1 PE=1 SV=1	0.001	3.42	9	1	1	1	125	13.8	6.07	0	1	cell cycle OR cell proliferation;cell organization and biogenesis;protein metabolism;other metabolic processes;other biological processes	plasma membrane;other membranes;cytosol;nucleus;other cell component	cytoskeletal activity;other molecular function	Pf05005	29085	ENSG00000054148	PHPT1	B1AMX0; B1AMX1; hsa:29085; Q9H0Y3; Q9NRX4			0	0	8.193	0.0301327	178.2	21.8	28.3	49.3	High	Peak Found	Peak Found	Not Found	Not Found	Not Found	1
High	P68363	Tubulin alpha-1B chain OS=Homo sapiens OX=9606 GN=TUBA1B PE=1 SV=1	0	90.108	41	15	150	5	451	50.1	5.06	3076	15	cell cycle OR cell proliferation;cell organization and biogenesis;transport;other biological processes	cytoskeleton;other cell component	cytoskeletal activity;nucleic acid binding activity;other molecular function	Pf00091, Pf03953	10376	ENSG00000123416	TUBA1B	hsa:10376; P04687; P05209; P68363; Q27I68; Q8WU19	Separation of Sister Chromatids; The role of GTSE1 in G2/M progression after G2 checkpoint; Recruitment of NuMA to mitotic centrosomes; Aggrephagy; Hedgehog 'off' state; RHOH GTPase cycle; HSP90 chaperone cycle for steroid hormone receptors (SHR) in the presence of ligand; RHO GTPases activate IQGAPs; Recycling pathway of L1; MHC class II antigen presentation; PKR-mediated signaling; RHO GTPases …	Alzheimer's disease and miRNA effects; Pathogenic Escherichia coli infection; Allograft rejection; Parkin-ubiquitin proteasomal system pathway; Alzheimer's disease	36	10	2.227	0.0137665	138	62	15.74	13.53	High	High	High	High	High	High	1
High	P23634	Plasma membrane calcium-transporting ATPase 4 OS=Homo sapiens OX=9606 GN=ATP2B4 PE=1 SV=2	0	7.719	4	3	3	1	1241	137.8	6.6	28	3	stress response;transport;developmental processes;other biological processes	plasma membrane;other membranes;cytoskeleton;other cell component	transporter activity;enzyme regulator activity;other molecular function	Pf00122, Pf00689, Pf00690, Pf00702, Pf12424, Pf13246	493	ENSG00000058668	ATP2B4	B1APW5; B1APW6; hsa:493; P23634; Q13450; Q13452; Q13455; Q16817; Q7Z3S1	Ion homeostasis; Ion transport by P-type ATPases; Reduction of cytosolic Ca++ levels	Vitamin D-sensitive calcium signaling in depression	4	1	8.106	0.0104823	178	22	17.74	25.72	High	Not Found	Peak Found	Not Found	Not Found	Not Found	1
High	P43490	Nicotinamide phosphoribosyltransferase OS=Homo sapiens OX=9606 GN=NAMPT PE=1 SV=1	0	18.26	18	6	11	6	491	55.5	7.15	96	6	cell-cell signaling;other metabolic processes;signal transduction;other biological processes	cytosol;nucleus;other cell component	signal transduction activity or receptor binding;other molecular function	Pf04095, Pf18127	10135	ENSG00000105835	NAMPT	A4D0Q9; A4D0R0; hsa:10135; P43490; Q3KQV0; Q8WW95	NPAS4 regulates expression of target genes; BMAL1:CLOCK,NPAS2 activates circadian gene expression; Nicotinamide salvaging	Adipogenesis; NAD metabolism, sirtuins and aging; NAD+ metabolism; NAD+ biosynthetic pathways; Caloric restriction and aging; NAD metabolism in oncogene-induced senescence and mitochondrial dysfunction-associated senescence	9	0	6.097	0.0104911	171.8	28.2	15.69	22.39	High	High	High	Peak Found	Peak Found	High	1
High	P04083	Annexin A1 OS=Homo sapiens OX=9606 GN=ANXA1 PE=1 SV=2	0	91.543	51	16	93	16	346	38.7	7.02	2503	16	cell-cell signaling;cell organization and biogenesis;protein metabolism;other metabolic processes;stress response;transport;developmental processes;signal transduction;other biological processes	non-structural extracellular;plasma membrane;other membranes;cytosol;cytoskeleton;nucleus;other cytoplasmic organelle;other cell component	signal transduction activity or receptor binding;enzyme regulator activity;other molecular function	Pf00191	301	ENSG00000135046	ANXA1	B5BU38; hsa:301; P04083	G alpha (q) signalling events; G alpha (i) signalling events; Interleukin-4 and Interleukin-13 signaling; Smooth Muscle Contraction; Formyl peptide receptors bind formyl peptides and many other ligands	Spinal cord injury; VEGFA-VEGFR2 signaling; Prostaglandin synthesis and regulation	8	0	3.265	0.02239	153.1	46.9	9.83	23.64	High	High	High	High	High	High	1
High	O43491	Band 4.1-like protein 2 OS=Homo sapiens OX=9606 GN=EPB41L2 PE=1 SV=1	0	20.286	12	7	9	7	1005	112.5	5.44	41	7	cell cycle OR cell proliferation;cell organization and biogenesis;other biological processes	plasma membrane;other membranes;cytosol;cytoskeleton;nucleus;other cell component	cytoskeletal activity;other molecular function	Pf00373, Pf04382, Pf05902, Pf08736, Pf09379, Pf09380	2037	ENSG00000079819	EPB41L2	B4DHI8; E9PPD9; hsa:2037; O43491; Q5T4F0; Q68DV2	Neurexins and neuroligins	Splicing factor NOVA regulated synaptic proteins	2	0	4.234	0.0516203	161.8	38.2	35.44	5.51	High	High	High	Peak Found	Peak Found	Peak Found	1
High	P09455	Retinol-binding protein 1 OS=Homo sapiens OX=9606 GN=RBP1 PE=1 SV=2	0	4.754	9	1	2	1	135	15.8	5.11	90	1	other metabolic processes;transport;other biological processes	cytosol;nucleus;other cell component	other molecular function	Pf00061	5947	ENSG00000114115	RBP1	A8K2Q0; B7Z7A0; E7EWV0; F2Z2F2; hsa:5947; P09455; Q6FGX8	Retinoid metabolism and transport; The canonical retinoid cycle in rods (twilight vision); Retinoid cycle disease events	Retinoblastoma gene in cancer; Vitamin A and carotenoid metabolism	5	0	8.453	0.0166761	178.8	21.2	39.21	44.25	High	Peak Found	High	Not Found	Not Found	Peak Found	1
High	P54577	Tyrosine--tRNA ligase, cytoplasmic OS=Homo sapiens OX=9606 GN=YARS1 PE=1 SV=4	0	19.63	11	6	16	6	528	59.1	7.05	105	6	protein metabolism;RNA metabolism OR transcription;other metabolic processes;stress response;other biological processes	non-structural extracellular;cytosol;nucleus;other cell component	signal transduction activity or receptor binding;nucleic acid binding activity;other molecular function	Pf00579, Pf01588	8565	ENSG00000134684	YARS1	B3KWK4; D3DPQ4; hsa:8565; O43276; P54577; Q53EN1	Cytosolic tRNA aminoacylation	Nephrotic syndrome	2	0	6.874	0.019912	174.6	25.4	34.42	35.37	High	High	High	High	High	High	1
High	Q9BS26	Endoplasmic reticulum resident protein 44 OS=Homo sapiens OX=9606 GN=ERP44 PE=1 SV=1	0	13.193	10	4	13	4	406	46.9	5.26	99	4	protein metabolism;other metabolic processes;stress response;other biological processes	non-structural extracellular;other membranes;ER/Golgi;other cell component	other molecular function	Pf00085, Pf13848	23071	ENSG00000023318	ERP44	hsa:23071; O60319; Q4VXC1; Q5VWZ7; Q6UW14; Q8WX67; Q9BS26	Neutrophil degranulation		1	0	4.703	0.0320386	164.9	35.1	28.31	5.52	High	High	High	High	High	High	1
High	P23526	Adenosylhomocysteinase OS=Homo sapiens OX=9606 GN=AHCY PE=1 SV=4	0	36.076	20	8	40	8	432	47.7	6.34	756	8	other metabolic processes	cytosol;ER/Golgi;nucleus;other cell component	other molecular function	Pf00670, Pf05221	191	ENSG00000101444	AHCY	A8K307; B3KUN3; E1P5P2; F5H737; hsa:191; P23526; Q96A36	Methylation; Sulfur amino acid metabolism; Metabolism of ingested SeMet, Sec, MeSec into H2Se; Defective AHCY causes HMAHCHD	Folate metabolism; Trans-sulfuration pathway; One-carbon metabolism; Trans-sulfuration, one-carbon metabolism and related pathways; Methionine de novo and salvage pathway; Ethanol effects on histone modifications	10	0	3.936	0.016718	159.5	40.5	6.64	18.72	High	High	High	High	High	High	1
High	P15121	Aldo-keto reductase family 1 member B1 OS=Homo sapiens OX=9606 GN=AKR1B1 PE=1 SV=3	0	18.178	20	5	16	5	316	35.8	6.98	200	5	other metabolic processes;stress response;developmental processes;other biological processes	non-structural extracellular;cytosol;nucleus	other molecular function	Pf00248	231	ENSG00000085662	AKR1B1	B2R8N3; hsa:231; P15121; Q5U031; Q6FGA4; Q6ICP2; Q9BS21; Q9UCI9	Pregnenolone biosynthesis; Fructose biosynthesis	Eicosanoid metabolism via cyclooxygenases (COX); Disorders of galactose metabolism ; Polyol pathway; Metapathway biotransformation Phase I and II	6	0	3.046	0.0135106	150.6	49.4	8.61	16.11	High	High	High	High	Peak Found	High	1
High	P00491	Purine nucleoside phosphorylase OS=Homo sapiens OX=9606 GN=PNP PE=1 SV=2	0	23.431	22	4	21	4	289	32.1	6.95	238	4	other metabolic processes;other biological processes	non-structural extracellular;cytosol;other cell component	other molecular function	Pf01048	4860	ENSG00000198805	PNP	B2R8S5; D3DS00; hsa:4860; P00491; Q15160; Q5PZ03	Neutrophil degranulation; Purine catabolism; Ribavirin ADME; Purine salvage; Defective PNP disrupts phosphorolysis of (deoxy)guanosine and (deoxy)inosine	VEGFA-VEGFR2 signaling	6	0	3.742	0.0192659	157.8	42.2	9.97	22.81	High	High	High	High	High	High	1
High	P0DOX7	Immunoglobulin kappa light chain OS=Homo sapiens OX=9606 PE=1 SV=1	0	49.474	31	6	74	2	214	23.4	7.17	2481	6	other biological processes	non-structural extracellular;plasma membrane;other membranes;other cell component		Pf07654, Pf07686							0	4	9.446	0.00873798	180.9	19.1	12.74	14.86	High	High	High	High	High	High	1
High	P12004	Proliferating cell nuclear antigen OS=Homo sapiens OX=9606 GN=PCNA PE=1 SV=1	0	7.073	7	1	6	1	261	28.8	4.69	75	1	cell cycle OR cell proliferation;cell organization and biogenesis;DNA metabolism;other metabolic processes;stress response;developmental processes;other biological processes	cytoskeleton;nucleus;other cell component	signal transduction activity or receptor binding;enzyme regulator activity;nucleic acid binding activity;other molecular function	Pf00705, Pf02747	5111	ENSG00000132646	PCNA	B2R897; D3DW02; hsa:5111; P12004	E3 ubiquitin ligases ubiquitinate target proteins; Termination of translesion DNA synthesis; HDR through Homologous Recombination (HRR); Dual incision in TC-NER; Gap-filling DNA repair synthesis and ligation in TC-NER; Translesion synthesis by REV1; Translesion synthesis by POLK; Translesion synthesis by POLI; Recognition of DNA damage by PCNA-containing replication complex; Dual Incision in GG-N…	Cell cycle; Retinoblastoma gene in cancer; Primary focal segmental glomerulosclerosis (FSGS); Oxidative damage response; EGF/EGFR signaling pathway; G1 to S cell cycle control; DNA replication; Hepatitis B infection; Base excision repair; Nucleotide excision repair; 7q11.23 copy number variation syndrome; DNA repair pathways, full network; 16p11.2 proximal deletion syndrome; p53 transcriptional g…	47	0	6.554	0.0504946	173.5	26.5	11.46	52.64	High	High	High	High	Not Found	High	1
High	P48637	Glutathione synthetase OS=Homo sapiens OX=9606 GN=GSS PE=1 SV=1	0	5.15	4	2	2	2	474	52.4	5.92	24	2	other metabolic processes;stress response;developmental processes;other biological processes	cytosol	other molecular function	Pf03199, Pf03917	2937	ENSG00000100983	GSS	B2R697; B6F210; E1P5P9; hsa:2937; P48637; Q4TTD9	Glutathione synthesis and recycling; Defective GSS causes GSS deficiency	Glutathione metabolism; Trans-sulfuration, one-carbon metabolism and related pathways; Amino acid metabolism; Ferroptosis; IL-24 Signaling pathway; Metapathway biotransformation Phase I and II	8	0	3.894	0.0130138	159.1	40.9	19.25	22.81	Peak Found	Peak Found	High	Peak Found	Peak Found	Peak Found	1
Medium	P04278	Sex hormone-binding globulin OS=Homo sapiens OX=9606 GN=SHBG PE=1 SV=2	0.021	1.774	2	1	1	1	402	43.8	6.71	26	1		non-structural extracellular	other molecular function	Pf00054	6462	ENSG00000129214	SHBG	B0FWH4; B4DYU0; E9PGW1; F5H5Z8; hsa:6462; I3L1N7; P04278; P14689; Q16616; Q3MIL0; Q6ISD2			0	0	6.067	0.0689219	171.7	28.3	63.58	53.83	Not Found	High	Peak Found	Not Found	Not Found	Not Found	1
High	P24666	Low molecular weight phosphotyrosine protein phosphatase OS=Homo sapiens OX=9606 GN=ACP1 PE=1 SV=3	0	9.219	18	2	4	2	158	18	6.74	72	2	protein metabolism;other metabolic processes	plasma membrane;other membranes;cytosol;other cell component	other molecular function	Pf01451	52	ENSG00000143727	ACP1	A8K1L9; B5MCC7; hsa:52; P24666; P24667; Q16035; Q16036; Q16725; Q3KQX8; Q53RU0		VEGFA-VEGFR2 signaling	1	0	4.42	0.0610335	163.1	36.9	18.7	51.05	Peak Found	High	High	Not Found	Peak Found	High	1
High	Q06033	Inter-alpha-trypsin inhibitor heavy chain H3 OS=Homo sapiens OX=9606 GN=ITIH3 PE=1 SV=2	0.009	2.149	2	1	1	1	890	99.8	5.74	33	1	other metabolic processes;other biological processes	non-structural extracellular;other cell component	enzyme regulator activity	Pf00092, Pf06668, Pf08487	3699	ENSG00000162267	ITIH3	hsa:3699; Q06033; Q3B7H5; Q53F06; Q6LAM2; Q99085	Platelet degranulation	Network map of SARS-CoV-2 signaling pathway	2	0	8.794	0.0413009	179.6	20.4	75.33	31.81	Peak Found	Peak Found	High	Not Found	Not Found	Not Found	1
High	Q9H4A4	Aminopeptidase B OS=Homo sapiens OX=9606 GN=RNPEP PE=1 SV=2	0	15.847	8	4	10	4	650	72.5	5.74	152	4	protein metabolism	non-structural extracellular;plasma membrane;other membranes	other molecular function	Pf01433, Pf09127, Pf17900	6051	ENSG00000176393	RNPEP	hsa:6051; Q9BVM9; Q9H1D4; Q9H4A4; Q9NPT7			0	0	2.52	0.0334922	143.2	56.8	23.37	26.24	High	High	High	Peak Found	Peak Found	Peak Found	1
High	P08571	Monocyte differentiation antigen CD14 OS=Homo sapiens OX=9606 GN=CD14 PE=1 SV=2	0	7.399	7	2	5	2	375	40.1	6.23	117	2	stress response;transport;signal transduction;other biological processes	non-structural extracellular;plasma membrane;other membranes;ER/Golgi;other cytoplasmic organelle	other molecular function	Pf13516	929	ENSG00000170458	CD14	hsa:929; P08571; Q53XT5; Q96FR6; Q96L99; Q9UNS3	Neutrophil degranulation; ER-Phagosome pathway; Caspase activation via Death Receptors in the presence of ligand; MyD88:MAL(TIRAP) cascade initiated on plasma membrane; MyD88-independent TLR4 cascade ; TRIF-mediated programmed cell death; MyD88 deficiency (TLR2/4); IRAK4 deficiency (TLR2/4); Regulation of TLR by endogenous ligand; Activation of IRF3, IRF7 mediated by TBK1, IKBKE; IKK complex recr…	Pathogenic Escherichia coli infection; Vitamin D receptor pathway; MAPK signaling pathway; Fibrin complement receptor 3 signaling pathway; Macrophage markers; Regulation of actin cytoskeleton; Network map of SARS-CoV-2 signaling pathway; IL-24 Signaling pathway; Toll-like receptor signaling pathway	26	0	5.387	0.0208728	168.7	31.3	41.36	20.05	High	High	High	Not Found	Not Found	Not Found	1
High	P0C0L4	Complement C4-A OS=Homo sapiens OX=9606 GN=C4A PE=1 SV=2	0	126.445	19	26	134	2	1744	192.7	7.08	2347	26	stress response;other biological processes	non-structural extracellular;plasma membrane;other membranes;ER/Golgi;other cell component	enzyme regulator activity;other molecular function	Pf00207, Pf01759, Pf01821, Pf01835, Pf07677, Pf07678, Pf07703, Pf17789, Pf17791, Pf21145	720; 721	ENSG00000206340; ENSG00000227746; ENSG00000244731	C4A	A6H8M8; A6NHJ5; A7E2V2; B0QZR6; B0V2C8; B2RUT6; B7ZVZ6; hsa:720; hsa:721; P01028; P0C0L4; P78445; Q13160; Q13906; Q14033; Q14835; Q4LE82; Q5JNX2; Q5JQM8; Q6P4R1; Q6U2E5; Q6U2E8; Q6U2F0; Q6U2F3; Q6U2F4; Q6U2F6; Q6U2F8; Q6U2G0; Q96EG2; Q96SA8; Q9NPK5; Q9UIP5	Initial triggering of complement; Regulation of Complement cascade; Regulation of Insulin-like Growth Factor (IGF) transport and uptake by Insulin-like Growth Factor Binding Proteins (IGFBPs); Post-translational protein phosphorylation; Activation of C3 and C5	Allograft rejection; Complement system; Complement system in neuronal development and plasticity; Complement activation; Complement and coagulation cascades; Sudden infant death syndrome (SIDS) susceptibility pathways	11	22	6.971	0.00873798	174.9	25.1	14.6	8.12	High	High	High	High	High	High	1
High	P30740	Leukocyte elastase inhibitor OS=Homo sapiens OX=9606 GN=SERPINB1 PE=1 SV=1	0	22.515	18	6	21	6	379	42.7	6.28	352	6	cell cycle OR cell proliferation;other biological processes	non-structural extracellular;other cytoplasmic organelle;other cell component	enzyme regulator activity	Pf00079	1992	ENSG00000021355	SERPINB1	A8K5L2; B4DNT0; hsa:1992; P30740; Q53FB9; Q5W0E1; Q9UDF8	Neutrophil degranulation	Vitamin D receptor pathway	2	0	3.229	0.014125	152.7	47.3	23.26	13.25	High	High	High	High	High	High	1
High	Q96CN7	Isochorismatase domain-containing protein 1 OS=Homo sapiens OX=9606 GN=ISOC1 PE=1 SV=3	0	8.815	10	2	6	2	298	32.2	7.39	161	2		other cytoplasmic organelle;other cell component		Pf00857	51015	ENSG00000066583	ISOC1	hsa:51015; Q7Z770; Q96CN7			0	0	7.76	0.00938115	177.2	22.8	25.5	21.25	High	High	High	Not Found	Not Found	Peak Found	1
High	Q96KP4	Cytosolic non-specific dipeptidase OS=Homo sapiens OX=9606 GN=CNDP2 PE=1 SV=2	0	38.476	26	9	40	9	475	52.8	5.97	433	9	protein metabolism	cytosol;nucleus	other molecular function	Pf01546, Pf07687	55748	ENSG00000133313	CNDP2	B3KUG4; hsa:55748; Q8WY59; Q96KP4; Q9BQ94; Q9NVB4; V9HWE5	Paracetamol ADME; Glutathione synthesis and recycling		2	0	2.475	0.0230477	142.4	57.6	20.48	16.49	High	High	High	High	High	High	1
Medium	Q15274	Nicotinate-nucleotide pyrophosphorylase [carboxylating] OS=Homo sapiens OX=9606 GN=QPRT PE=1 SV=3	0.013	2.028	4	1	1	1	297	30.8	6.21	20	1	other metabolic processes	cytosol;other cell component	other molecular function	Pf01729, Pf02749	23475	ENSG00000103485	QPRT	hsa:23475; Q15274; Q53XW7; Q96G22; Q9BSG6	Nicotinate metabolism	NAD biosynthesis II (from tryptophan); NAD+ biosynthetic pathways; 16p11.2 proximal deletion syndrome; Kynurenine pathway and links to cell senescence	5	0	8.002	0.042135	177.8	22.2	10.07	51.1	High	Peak Found	Peak Found	Peak Found	Peak Found	Not Found	1
High	P02647	Apolipoprotein A-I OS=Homo sapiens OX=9606 GN=APOA1 PE=1 SV=1	0	97.921	61	18	150	18	267	30.8	5.76	2888	18	cell cycle OR cell proliferation;cell organization and biogenesis;protein metabolism;other metabolic processes;transport;developmental processes;signal transduction;other biological processes	non-structural extracellular;plasma membrane;other membranes;cytosol;ER/Golgi;other cytoplasmic organelle;other cell component	signal transduction activity or receptor binding;transporter activity;enzyme regulator activity;other molecular function	Pf01442	335	ENSG00000118137	APOA1	A8K866; hsa:335; P02647; Q6LDN9; Q6Q785; Q9UCS8; Q9UCT8	Scavenging of heme from plasma; PPARA activates gene expression; Amyloid fiber formation; Scavenging by Class B Receptors; Platelet degranulation ; Heme signaling; Regulation of Insulin-like Growth Factor (IGF) transport and uptake by Insulin-like Growth Factor Binding Proteins (IGFBPs); Post-translational protein phosphorylation; Retinoid metabolism and transport; HDL clearance; Defective ABCA1 …	Selenium micronutrient network; Vitamin B12 metabolism; Folate metabolism; Complement system; PPAR-alpha pathway; Nuclear receptors meta-pathway; PPAR signaling pathway; Statin inhibition of cholesterol production; Familial hyperlipidemia type 1; Familial hyperlipidemia type 2; Familial hyperlipidemia type 3; Familial hyperlipidemia type 4; Familial hyperlipidemia type 5; Cholesterol metabolism; …	32	0	4.449	0.014125	163.3	36.7	21.07	25.88	High	High	High	High	High	High	1
High	P00813	Adenosine deaminase OS=Homo sapiens OX=9606 GN=ADA PE=1 SV=3	0.001	3.29	4	1	1	1	363	40.7	5.95	26	1	cell adhesion;cell cycle OR cell proliferation;other metabolic processes;stress response;transport;developmental processes;signal transduction;other biological processes	plasma membrane;other membranes;cytosol;other cytoplasmic organelle;other cell component	other molecular function	Pf00962	100	ENSG00000196839	ADA	hsa:100; P00813; Q53F92; Q6LA59	Ribavirin ADME; Purine salvage; Defective ADA disrupts (deoxy)adenosine deamination		3	0	4.352	0.0174749	162.6	37.4	13.95	25.85	Peak Found	Peak Found	High	Peak Found	Peak Found	Peak Found	1
[truncated: 156 more rows]
